# Supplementary material for: Making proteomics data accessible and reusable: Current state of proteomics databases and repositories
Source: Proteomics. 2015 Mar 12;15(5-6):930–50. doi: 10.1002/pmic.201400302 (PMC4409848; doi:10.1002/pmic.201400302)
Supplement: Supplementary file 1 [file pmic0015-0930-sd1.xls]

## Sheet: Description
	UniProt reference idenfiers from each resource were obtained as detailed below. All the protein identifications were mapped into the UniProtKB/Swiss-Prot, version 05_2014. In those cases where the protein Identifications were provided using a different protein sequence database (such as Ensembl), the UniProt mapping service was used to convert the protein identifications to UniProt identifiers.
	PRIDE (May 2014): All the protein identifications from PRIDE were extracted from the PRIDE Archive and mapped against the UniProt reference proteome.
	PeptideAtlas (Human 8/2013): All the proteins were downloaded from the website: (https://db.systemsbiology.net/sbeams/cgi/PeptideAtlas/GetProteins?&atlas_build_id=393&redundancy_constraint=4&biosequence_name_constraint=[ABOPQ]_____&apply_action=QUERY). All the proteins that contained at least one observation were considered for the analysis.
	GPMDB (May 2014): All the protein identifications were downloaded from the Human 'list by chromosome' website (http://www.thegpm.org/lists/gpmdb_human_proteome_guide.xls). We considered for the analysis all the proteins with EC=>4. If one UniProt protein id contained more than one reference in GPMDB, it was considered as one observed protein.
	ProteomicsDB (May 2014): All the protein identifications were downloaded from the proteomicsDB website (https://www.proteomicsdb.org/) and were mapped against the UniProt reference database.
	Human Proteinpedia (May 2014): All the proteins were provided by the Human Proteinpedia team. The original identifications were provided as RefSeq identifiers and were mapped to UniProtKB.
	MaxQB (May 2014): Data was provided by the MaxQB team. All the proteins were represented using UniProt identifiers.
	HeatMap: Heat map representing the percentage of protein identifications shared ( UniProtKB/Swiss-Prot) among different reprocessing proteomics resources (GPMDB, PeptideAtlas, MaxQB, PaxDb, HPM, Human Proteinpedia and ProteomicsDB).

## Sheet: List of UniProt Ids by Resource
UniProt reference proteome	PeptideAtlas	GPMDB	Proteinpedia	ProteomicsDB	MaxQB	HPM	PaxDb
P31946	P00450	P04264	A0AUZ9	P02768	A0AV02	P19801	P02652
P62258	P06396	P63261	A0AV02	P63261	A0AV96	P49748	P02753
Q04917	P02768	P60709	A0AVI4	P60709	A0AVF1	Q9C0K3	P02655
P61981	P60709	P68032	A0AVK6	P62736	A0AVI4	Q9BRR6	P02766
P31947	P02753	P62736	A0FGR8	P68133	A0AVK6	P09923	P02768
P27348	P63261	P63267	A0JLT2	P63267	A0AVT1	P10696	P02647
P63104	P01871	P35908	A0JNW5	P04264	A0FGR8	P08758	P02763
P30443	P01876	P68133	A0MZ66	P11142	A0JLT2	P02743	P62328
P01892	P01024	P13645	A0PJE2	P68104	A0JNW5	P51693	P02654
P04439	P01834	P04259	A0PJX0	Q5VTE0	A0MZ66	P02647	P02656
P13746	P01008	P35527	A0PJX2	P35908	A0PJW6	P04114	P01009
Q96QU6	P25311	P68363	A0PJX8	A5A3E0	A0PJZ3	P02655	P02790
Q4AC99	P00751	Q9BQE3	A1A4S6	P68371	A0PK00	P02649	P19652
P30447	P04220	Q71U36	A1A4T8	P04259	A1A4S6	P35613	P00738
P05534	P02790	P02768	A1A580	P0CG38	A1A4Y4	P09871	P05090
P18462	P01877	P11142	A1A5C7	P04406	A1IGU5	Q9UJQ1	P01876
P30450	P05090	P48668	A1L0T0	P54652	A1KXE4	P04003	P02765
P30512	Q96PD5	A5A3E0	A1L168	P68363	A1L020	P20851	P68871
P16188	P04264	P68366	A1L390	P08238	A1L0T0	Q16602	P04406
P16189	P01023	P08238	A1L453	P07437	A1L170	P04234	P69905
P10314	P08603	P68371	A1L4K1	Q9BVA1	A1L188	P06127	P02675
P30453	P06727	Q13748	A1L4L8	P35527	A1L390	P08174	P02749
P16190	P21333	Q7Z794	A1Z1Q3	Q13885	A1L3X0	P10966	P01008
P30455	P10643	Q9BVA1	A2A3K4	Q9BQE3	A1X283	P14209	P01024
P30456	P08697	P07437	A2RTX5	P04350	A1XBS5	P08861	P60709
P30457	P02748	P04406	A2RTY3	Q05639	A2A288	P00751	P63261
P01891	P02647	Q6PEY2	A2RU37	P0CG39	A2A2Y4	Q02985	P02774
P10316	P35579	P02538	A2RU54	P07900	A2A2Z9	O00533	P06733
P30459	P01009	P07900	A2RUG3	P02538	A2A3N6	P26992	P05452
Q09160	P00738	P13647	A2RUS2	P68366	A2AJT9	P78357	P02671
P01889	P36955	P68104	A2RUT3	Q562R1	A2RRD8	O43405	P02679
P30460	P05546	P05787	A2RUU4	P13645	A2RRP1	P49747	P01023
P30461	P02763	Q13885	A3KFT3	P11021	A2RTX5	P48052	P62937
P30462	P0CG05	Q13509	A3KMH1	Q13748	A2RU67	P01034	P02775
P30464	P0CG06	P04350	A4D0T2	P48668	A2RUB1	O76096	P05019
P30466	P68363	Q9NY65	A4D0Y5	P13647	A2RUB6	P40313	P04217
P03989	P02652	P54652	A4D1E1	Q13509	A2RUC4	Q01524	P07737
P30685	P07437	P02533	A4D1S0	Q3ZCM7	A2RUS2	Q15392	P25311
P18463	P02787	P11021	A4D2B0	Q58FF8	A2VDF0	Q86YB7	P02760
Q95365	Q6S8J3	Q562R1	A4D2G3	Q06830	A2VDJ0	Q16610	P04264
P30475	P04406	P08107	A4D2H0	P34931	A2VEC9	Q96A84	P08670
Q04826	Q9Y490	P0CG38	A4QPB2	P13639	A3KMH1	O94919	P01859
P30479	P35527	P14618	A5D6W6	Q6PEY2	A3KN83	P17813	P08603
P30480	P01857	P21333	A5D8V6	P61981	A4D0V7	P16422	P01042
P30481	P68371	O95678	A5PKW4	P05787	A4D126	Q96DZ1	P04196
P30483	Q71U36	P08779	A5PLL7	P06733	A4D161	P08709	P04004
P30484	P68032	P35579	A5PLN7	P25705	A4D1E1	P23142	P02042
P30485	P02649	Q05639	A5X5Y0	P62937	A4D1E9	Q15485	P06727
P30486	P01019	P06733	A5YKK6	P35579	A4D1P6	Q9UGM5	P68104
P30488	P02765	P0CG39	A6NC42	A6NNZ2	A4D1S0	P02671	P36980
P30487	P68133	P34931	A6NCV1	P02533	A4D1S5	Q06828	P01861
P18464	P01042	P62979	A6ND48	O95678	A4D1U4	P50395	P00734
P30490	P62736	P17066	A6NDA9	P62979	A4D2B0	P01242	P35542
P30491	P0C0L4	P0CG47	A6NDE4	P38646	A4D2B8	Q8ND71	P00450
P30492	P63267	Q6S8J3	A6NDH6	Q01546	A4FU69	P00505	P14618
P30493	P02774	P0CG48	A6NDV4	P62258	A5A3E0	P51654	P06702
P30495	Q13748	Q5XKE5	A6NED2	P62987	A5D8V6	P08236	Q03591
P18465	Q9BQE3	Q9BUF5	A6NEL2	P10809	A5D8V7	O95479	Q14624
P10319	P01031	P14625	A6NEN9	P07195	A5PLL7	P55084	P00747
Q29940	P02760	O43707	A6NEQ0	Q9BYX7	A5PLN9	P06865	P35527
Q29836	P02750	P10809	A6NEQ2	P63104	A5YKK6	P13765	P10909
Q31612	B9A064	P12814	A6NET4	P08779	A5YM69	P04440	P04003
P30498	P0C0L5	P08670	A6NF89	P23528	A5YM72	P01920	P13645
Q31610	P0CG04	P63104	A6NFC9	Q9NY65	A6H8Y1	P35914	P41222
Q29718	P02656	P13646	A6NFD8	Q92945	A6NC98	P00738	P10809
P30499	P01011	P04075	A6NFQ7	A6NKZ8	A6NCE7	P14625	P23528
P30501	P68366	P13639	A6NFZ4	P17066	A6NCS6	P83110	P06396
P04222	P06681	P08729	A6NGE4	Q9BUF5	A6ND36	Q9Y4L1	P05155
P30504	P0CF74	P19013	A6NGG8	Q58FF7	A6NDB9	P05362	P02649
Q9TNN7	P02766	P08727	A6NH00	P08729	A6NDG6	Q9Y5U9	P62258
Q29963	Q9BVA1	P19012	A6NHA9	P00338	A6NDJ8	P22692	P0DJI8
P10321	P04350	P07355	A6NHG9	Q00610	A6NDU8	P24593	P27797
P30505	P06733	Q04695	A6NHL2	P04075	A6NDY0	Q5DX21	P37802
P30508	O75882	P62807	A6NI73	P31946	A6NED2	Q969P0	P60174
P30510	P13645	P58876	A6NIJ9	P78527	A6NF01	Q96S16	P11142
Q07000	Q13885	P00338	A6NJ46	Q5XKE5	A6NFI3	Q7Z4H8	P06748
Q29960	P02655	Q93079	A6NJ69	Q04695	A6NFQ2	Q6UXG2	P02743
Q95604	P69905	O60814	A6NJB7	P14625	A6NGH7	O15230	P63104
Q29865	P68871	Q99879	A6NJG6	Q7Z794	A6NGR9	P55268	P22352
Q15172	Q6PEY2	P61978	A6NJZ3	P23396	A6NH11	Q12907	P01591
Q15173	P19652	Q01546	A6NKF2	Q15365	A6NHJ4	Q9BZG9	P07195
Q14738	P68104	P23527	A6NKK0	P06576	A6NHL2	Q14696	P17936
Q16537	P02675	P06899	A6NL08	P08670	A6NHQ2	Q9H8L6	P08238
Q13362	P08238	P23528	A6NL26	P19013	A6NHQ4	O15235	P04075
P30153	P08670	P33778	A6NLC5	P27708	A6NHR9	Q9UJ68	P02776
P30154	A0M8Q6	P62805	A6NLW8	P12035	A6NHT5	Q9Y3D2	P01034
P63151	P02743	P62987	A6NM03	Q9H4B7	A6NHX0	P84157	P06312
Q00005	Q5VTE0	O75369	A6NM76	Q00839	A6NI28	O43674	P43487
Q66LE6	P05543	Q5QNW6	A6NMS3	Q9NSB2	A6NI79	Q7Z3B1	P67936
Q9Y2T4	P23142	Q99880	A6NNB3	P48741	A6NIH7	Q14112	P00441
P04229	P01859	Q9Y490	A6NND4	P05141	A6NJ78	Q8WWX9	P00558
P01912	P35542	Q00610	A7E2F4	P27348	A6NJI1	P01160	P09211
P13760	P00739	Q16778	A7KAX9	P61978	A6NK58	P01303	P0DJI9
P13761	P08185	P00558	A7MBM2	P26038	A6NKD9	Q8WVJ2	P35579
Q30134	P11217	P62258	A7MCY6	P35232	A6NKF1	P20774	P05386
Q9TQE0	P51884	P38646	A8K8V0	Q04917	A6NKF2	Q99784	P31949
Q30167	P07900	Q06830	A8MPS7	P31947	A6NKF9	Q13438	O60814
P20039	P35858	P07195	A8MT69	Q58FF6	A6NKT7	Q8N6M0	P62807
Q95IE3	P00747	P60174	A8MV65	P10599	A6NKZ8	P13674	Q5QNW6
Q5Y7A7	P14618	P55072	A8MVW5	Q14568	A6NL28	P19021	P06899
Q9GIY3	P22792	P06576	A9UHW6	Q99623	A6NLU0	P11498	Q93079
P01911	P00734	Q7Z3Y7	B0YJ81	Q14974	A6NM28	P13667	Q99879
Q29974	P35908	P25705	B2RD01	P21333	A6NMY6	Q14554	P58876
P14060	P01861	P22626	B2RN74	P08727	A6NMZ7	P02776	Q99877
P26439	P05452	Q16777	B2RNN3	P52597	A6NNL5	Q01813	Q99880
Q9H2F3	P11142	Q99878	B7ZAQ6	P12236	A6NNY8	Q9UKJ1	Q16778
Q9Y3L3	P02671	P0C0S8	O00115	P06753	A6NNZ2	Q02809	P23527
P78314	P10809	Q00839	O00116	P55072	A6NP81	Q8NA58	P33778
Q7L8J4	Q9NY65	P20671	O00124	P60174	A6QL63	P54315	Q8N257
O60239	P01860	Q9H4B7	O00139	O14980	A6ZKI3	Q9Y2G5	P00338
P46952	Q14624	Q99877	O00141	Q15366	A7E2V4	Q9H2U2	P40926
P31937	P02679	Q93077	O00142	P49327	A7E2Y1	Q13162	P69892
P29372	P04114	P04908	O00144	P26641	A7KAX9	Q9UNN8	P62081
P11171	P02751	Q15149	O00148	P19012	A7MBM2	P07477	Q96NZ9
Q13541	P02749	Q8N257	O00151	P19338	A7MCY6	Q16651	Q9H299
Q13542	P04003	P07737	O00154	P04843	A7XYQ1	P41222	P07355
O60516	P02042	Q12931	O00155	P49368	A8CG34	Q16647	P27169
Q9NRA8	A5A3E0	P30101	O00159	P50990	A8K0Z3	P23219	P05109
P08195	Q562R1	P26038	O00160	P31943	A8K2U0	Q16769	P21333
P08908	P04217	P35749	O00161	P07814	A8K855	P10745	Q01105
P28222	Q13509	P35580	O00165	P07237	A8K8P3	Q14257	P69891
P28221	P07996	P13929	O00167	Q9Y536	A8MPP1	Q96D15	Q96PD5
P28566	P08107	Q6FI13	O00168	Q96AE4	A8MPS7	P04843	P05156
P30939	P05155	Q96KK5	O00170	P14136	A8MPV3	P04844	Q07021
P28223	O75636	Q9BTM1	O00175	Q5QNW6	A8MQ03	O15537	Q9Y490
P41595	P18206	P15311	O00178	Q99879	A8MT19	Q99470	Q06830
P28335	P12814	Q7L7L0	O00180	Q99880	A8MT65	Q9HCN8	P51884
P46098	Q9BYX7	P19338	O00182	P07355	A8MT69	P31040	P32119
O95264	P29622	P31946	O00186	P58876	A8MTJ3	P21912	P19823
Q70Z44	P62807	P06748	O00187	P06748	A8MTY0	Q9UBV2	P01019
Q8WXA8	Q5QNW6	Q7Z406	O00189	P33778	A8MU46	P62341	P36955
A5X5Y0	Q99879	P49327	O00192	P13796	A8MUP2	P05155	P62318
Q13639	Q99877	P07237	O00193	P15311	A8MV65	Q9P1W8	P04083
P47898	P58876	P22314	O00194	Q7Z3Y7	A8MVU1	O95925	P08697
P50406	Q99880	P27348	O00198	P15531	A8MVW0	O95551	Q8IUE6
P34969	O60814	Q7Z3Y8	O00203	Q14CN4	A8MW92	P04216	P07900
Q9BXI3	P57053	P27797	O00204	P57053	A8MWD9	Q9NPL8	O43866
Q96P26	P00742	P68871	O00206	Q13162	A8MWY0	P49755	P13639
Q9H0P0	Q16778	Q09666	O00212	Q92616	A8MXV4	Q15363	P68363
Q969T7	P23527	P61981	O00213	P22392	A9UHW6	Q9Y3Q3	P62987
P49902	P33778	P09651	O00214	P07339	A9Z1Z3	Q8IYR6	P25705
P21589	P06899	Q7Z3Z0	O00217	P12235	B0I1T2	Q96JJ7	P16104
P56378	Q8N257	P02545	O00219	O00571	B0YJ81	O94826	P54108
P52209	P04196	P31943	O00220	P30153	B1AJZ9	O14656	Q96QV6
O95336	P04004	P09104	O00221	P35580	B1AK53	Q86YW5	P61626
P05408	Q00610	P62937	O00222	Q14204	B2RNN3	P20396	P19827
P36639	P15169	Q14315	O00230	A6NHL2	B2RTY4	P49765	O75531
P0DKL9	P04075	P06396	O00231	Q13813	B2RUZ4	Q14508	P01037
Q8IZ83	P12259	P32119	O00232	Q9BTM1	B5ME19	Q8NEX5	P07998
Q676U5	P07477	P10412	O00233	P21796	B7ZAQ6	Q9Y2Z4	P12277
Q8NAA4	P10909	P04083	O00237	Q8N257	C4AMC7	Q96PE1	P36578
P02763	P04259	P05783	O00238	P14174	C9J798	Q8TCZ2	P05387
P19652	P07195	P05141	O00241	Q12931	C9JI98	P16562	Q99497
P20848	Q8NHM4	P60842	O00244	P67936	C9JLR9	P08138	P02746
P01009	P13639	Q13813	O00253	P52907	C9JLW8	Q6UWN0	Q71U36
P04217	P07478	P52272	O00254	P60660	C9JRZ8	P55145	P43652
Q9NQ94	P01880	P78371	O00255	P05783	E7ERA6	Q16568	P84243
Q5TYW2	P11021	P16403	O00257	Q16777	F2Z333	P02656	Q9BQE3
Q5SQ80	P06576	Q15365	O00258	Q7RTS7	H0UI37	P04070	P02751
Q5VUR7	P08571	Q15084	O00264	P00558	O00115	P11215	P35268
Q4UJ75	P0CG38	Q01082	O00267	P11940	O00116	O60931	P06576
A0PJZ0	Q9NZP8	P27824	O00268	P07737	O00124	P49189	P62314
Q96IX9	Q08380	P37802	O00270	P60842	O00139	Q13740	P62805
P08697	P16104	P18206	O00273	Q86Y46	O00141	Q13508	P02489
P02750	O14791	P06753	O00287	P17987	O00142	P02766	P61604
P01023	P07737	P16402	O00291	P62805	O00148	P78310	P30050
A8K2U0	P27169	P04792	O00292	P30041	O00151	O43927	P18206
A7E2S9	O43707	P40926	O00294	P22234	O00154	P81605	P04080
Q5T5F5	P04278	P29401	O00295	A6NMY6	O00159	P51460	P35908
Q9NPC4	Q9BUF5	P78527	O00299	P35241	O00160	Q8NBJ7	P63241
Q9UNA3	P49327	P69905	O00300	P28482	O00161	P01833	P68366
P05067	P12111	P30041	O00303	O43707	O00165	O15533	P11217
Q96GX2	Q8IUE6	P23396	O00305	P55795	O00168	Q9BS26	P11021
P30542	P0DJI8	P06744	O00308	O00410	O00170	P35030	Q13790
P29274	Q58FF7	P07910	O00311	P13646	O00178	P01298	Q9H4B7
P29275	Q96QV6	P26641	O00321	Q3SY84	O00180	O14594	P30101
Q6P2N6	Q16610	P50395	O00322	P08865	O00182	Q07654	P62280
P33765	P06276	P67936	O00327	P35749	O00186	P20702	P30041
Q9NS82	Q92954	P35241	O00329	P57721	O00189	P16233	P02750
P22760	A8MT79	Q14974	O00330	P06396	O00192	P08218	P16403
Q9NRG9	P04275	P11940	O00337	O15523	O00193	P09093	P07996
Q15758	P62805	Q14697	O00338	P46940	O00194	Q86TD4	P02745
P01011	Q96IY4	P46940	O00339	P52272	O00203	Q96HD1	P00748
Q86V21	O95445	P52597	O00341	P61247	O00204	P02458	P27635
Q8N5Z0	Q8WZ42	Q14204	O00358	Q15233	O00212	P05090	P09429
Q7RTV5	P02538	P50990	O00398	P12814	O00213	P00748	P62979
Q6PD74	P34931	P05388	O00399	P22626	O00214	P17050	P10412
Q2M2I8	P0CG39	P12236	O00400	P16104	O00217	P17936	P68371
Q9Y478	P48668	Q04917	O00401	P48643	O00219	P27918	P09871
O43741	Q13813	P35609	O00408	P16615	O00220	P08069	Q01518
P54619	Q3ZCM7	Q14103	O00409	P50991	O00221	Q15043	P02511
Q9UGJ0	P0C0S8	P01024	O00410	P05388	O00231	P10645	Q01469
Q9UGI9	Q9BTM1	P02751	O00411	P46782	O00232	P12544	P26038
Q9H7C9	P20671	P09211	O00418	P26599	O00233	Q24JP5	P16402
Q13685	Q6FI13	P14136	O00422	P23246	O00238	P43652	Q05639
Q13131	Q16777	P48643	O00423	P53675	O00244	Q13445	Q71DI3
P54646	Q9H4B7	Q08211	O00425	Q58FG1	O00255	Q8WZ79	P23284
Q9Y312	Q05639	Q01518	O00442	P45880	O00257	Q969V3	P09936
P86434	Q93077	P08758	O00444	P13010	O00258	Q9BVJ7	P61978
Q4LEZ3	Q14568	P02042	O00445	Q8N1N4	O00264	A8MVW0	P02814
Q9BTE6	P04908	Q14240	O00451	P29692	O00267	Q9NQ84	P52565
Q9UDR5	P14625	P40227	O00453	Q96QV6	O00268	P20061	P31146
Q8NHS2	P00558	P49368	O00458	P30048	O00273	Q9Y3B3	P09382
P17174	P13647	Q15366	O00459	P47755	O00287	O75264	P62888
Q9NY61	Q04756	Q32P51	O00461	P47756	O00291	P01344	P13929
P00505	P08514	P55795	O00462	Q01082	O00299	Q8NFT8	Q86UX7
Q7Z5M8	A6NNZ2	P34932	O00463	P53618	O00303	Q6UWW8	P30086
Q96GS6	P13929	Q99832	O00468	P36542	O00308	Q08830	O14950
Q5VST6	P62258	P36578	O00469	O75369	O00311	P30049	P19105
Q6PCB6	P00915	Q13263	O00470	Q58FG0	O00327	P15086	P02748
Q7Z5R6	P25705	P17987	O00471	Q9Y490	O00329	Q9NPA0	P08514
P31941	P78527	Q96A08	O00472	O43175	O00330	Q92496	Q16777
Q9UH17	P09104	P12956	O00476	P09493	O00338	Q9NPY3	Q6FI13
Q9NRW3	P11216	P17844	O00478	Q16891	O00339	Q8TCT7	P22626
Q96AK3	P06748	P31947	O00479	P62826	O00391	Q92544	Q14103
Q8IUX4	P27797	P23246	O00481	O95373	O00399	Q9UBS9	P08758
Q9HC16	P63104	P05023	O00482	Q96A08	O00400	O60603	P02808
Q6NTF7	P00740	O00299	O00483	Q14240	O00401	Q6ZMP0	P21796
O95477	P00736	P08865	O00487	Q14103	O00408	Q96K49	P49773
Q9BZC7	P01766	O60506	O00488	P27797	O00410	Q6UX82	P09493
Q99758	P00338	P20700	O00499	P17844	O00411	P21589	P62829
P78363	O00533	P26599	O00501	P12036	O00418	P54317	P55072
Q8WWZ7	P35580	Q7Z3Y9	O00505	P20700	O00422	Q96AP7	P68032
Q8N139	Q01082	P16104	O00506	P24534	O00423	P23515	P14625
Q8IZY2	P60174	Q9Y281	O00507	Q9Y281	O00425	P10909	P52566
O94911	P09651	P23284	O00512	O60361	O00429	P12872	P01036
Q8IUA7	P13796	P12235	O00515	P13929	O00442	Q9UBG0	P63267
Q8WWZ4	P05787	P04843	O00519	Q92841	O00443	P01210	P00736
Q4W5N1	P62937	P18669	O00522	P63241	O00445	Q96PD5	P05546
Q86UK0	P05156	P07951	O00526	Q00325	O00458	Q96S66	P62736
Q86UQ4	P02788	P05387	O00533	P39019	O00459	P06307	P83731
Q2M3G0	P55072	P13796	O00534	P07951	O00461	P12830	P00746
Q9NP58	P01777	P21796	O00541	P0C0S5	O00462	P22748	O00151
O75027	P22352	Q9H0U4	O00548	P78371	O00463	P08493	P10720
Q9NUT2	P04180	P50991	O00555	O75533	O00468	Q5TFQ8	P08708
Q9NP78	P78371	P13667	O00559	Q9H853	O00469	P19961	P0CW22
Q9NRK6	Q03591	P09493	O00560	P30101	O00470	Q9H488	P04792
O95342	Q86UX7	P53396	O00566	P40939	O00471	O60613	P62424
Q09428	P22314	O43390	O00567	P28066	O00472	P13501	P39687
O60706	P12277	P62826	O00570	Q7Z406	O00478	O94856	P12814
Q96J66	Q9H853	Q12906	O00571	Q7Z3Z0	O00479	P98164	P03952
Q9NSE7	P27918	P02671	O00574	Q8IUE6	O00481	P08217	Q9ULV4
P33897	P07355	Q92841	O00584	P53396	O00483	P35270	P04350
Q9UBJ2	P26927	Q96QV6	O00585	P37802	O00487	P00734	P59665
P28288	P08779	P43243	O00587	P55084	O00488	Q9BXR6	P68133
P45844	P12883	P14866	O00590	O60506	O00499	P55290	P59666
Q8NE71	P61978	P29692	O00591	P04792	O00505	P20023	Q15185
P61221	P26038	P13010	O00592	P25786	O00506	Q9Y639	P08567
Q9NUQ8	P13010	P0C0S5	O00602	Q13310	O00507	P15421	P07437
Q9UG63	A6NKZ8	Q71UI9	O00622	P40926	O00512	Q02338	P39023
O14678	P30101	Q6KB66	O00623	P40227	O00515	Q13683	Q9NSB4
Q9UNQ0	P02533	Q7KZF4	O00624	Q71UI9	O00519	P04196	P16401
Q9H172	P37802	P62158	O00625	Q01813	O00522	P13688	P31946
Q9H222	P0DJI9	P42704	O00626	Q6KB66	O00526	Q9Y3A3	P07919
Q9H221	Q15149	P61026	O00628	Q7Z3Y8	O00533	Q9BRG1	P61981
Q8N2K0	P98160	P49411	O00629	P78386	O00534	Q5JPI3	P14854
P41238	P02775	P02452	O00631	Q16543	O00541	Q9H5J4	Q13748
Q9Y235	P29401	Q3ZCM7	O00634	P46783	O00555	P28161	P15311
Q8WW27	O43866	O14950	O00635	P63244	O00559	Q9HAB8	P05388
Q6UXT9	O43790	P19105	O00712	P35637	O00560	Q9H019	P13987
Q96SE0	P69892	P07339	O00716	P29401	O00562	Q96F24	P45880
P08910	P69891	Q02878	O00743	P12956	O00566	Q6P587	Q6PEY2
Q8WU67	Q58FF8	P07814	O00744	Q99456	O00567	P20020	P22692
Q8TB40	O75369	P62701	O00746	Q8NHW5	O00571	Q16720	P27348
Q8WTS1	Q14204	O00571	O00748	P53999	O00584	Q13485	P13671
Q9BV23	P00488	P67809	O00750	Q9H361	O00591	P06748	Q02543
Q96I13	P20742	P12035	O00754	P13797	O00592	Q8IUI8	P10599
Q9NUJ1	P23528	P31948	O00755	P62888	O00622	Q13491	P09496
Q8NFV4	P02654	Q8IUE6	O00757	P51812	O00623	Q92597	P62753
Q7L211	P19827	P39023	O00762	P22314	O00625	Q9BUL5	Q13418
Q9BUJ0	P22626	P17661	O00763	A2BFH1	O00628	O43169	P81605
Q96IU4	P19338	O75083	O00764	Q9UL46	O00629	P50150	Q7L7L0
O95870	P54652	P09972	O00767	Q99832	O00635	O14980	P04908
Q9H3Z7	P00746	P11586	O14490	F5H284	O00712	P09936	Q93077
Q8IZP0	P03951	P63241	O14493	P60900	O00716	Q8NCA5	P09104
Q9NYB9	Q00839	A6NHL2	O14494	P17812	O00743	Q9NX46	P14174
Q9P2A4	P19823	P55060	O14495	Q15084	O00746	Q9BZG8	P09543
P00519	P67936	P61158	O14497	Q99497	O00748	P13533	P23396
P42684	P40926	Q9UQ80	O14498	P02786	O00750	P43405	P78371
O14639	Q09666	P40939	O14503	O43790	O00754	O75608	P19338
Q6H8Q1	P06737	Q15233	O14508	Q06323	O00755	O95372	P62241
O94929	P04070	Q04637	O14511	P68871	O00757	P08247	P27105
Q9P1F3	P04083	P47756	O14512	Q14533	O00762	O15075	P63173
Q8N0Z2	P35749	Q9H361	O14514	P15924	O00763	P50148	O95810
Q12979	P60842	P09874	O14519	Q15029	O00764	O94903	Q14019
Q9ULW3	Q01518	P30153	O14520	P53621	O00767	P08473	P26599
Q969K4	P41222	P01023	O14521	P78385	O14492	O95793	Q13885
Q8N961	P06744	P08133	O14522	P02545	O14493	Q8TBC4	P26583
Q13085	P13591	P01009	O14523	P25788	O14494	Q9NVT9	Q9BVA1
O00763	Q14533	P84077	O14525	P31040	O14495	Q96QH2	P62316
Q9UKU7	P15311	P02647	O14526	P31689	O14497	Q9NX55	P20671
Q9H845	O00391	P15880	O14529	P07864	O14503	Q92521	Q9BTM1
P28330	Q7Z794	P62136	O14530	Q01105	O14508	P23677	P0C0S8
P11310	P32119	P09382	O14531	Q9NX63	O14519	P41743	Q99878
P16219	P27824	Q02539	O14543	Q13200	O14521	Q15714	Q96KK5
P49748	P35609	Q13200	O14544	P34932	O14523	Q99615	P62873
Q15027	P09211	P61204	O14545	Q14315	O14524	P07737	P24534
Q15057	P18669	O75643	O14548	P19105	O14526	P25398	P00488
Q96P50	P60660	Q92598	O14556	Q2M2I5	O14529	Q969F0	P61158
O00400	P78386	P52209	O14559	P27824	O14530	Q8WX93	P61586
Q8NC06	Q32P51	Q13310	O14561	Q09666	O14531	Q16851	P08865
Q5T8D3	A6NMY6	P02679	O14562	O14950	O14544	O14893	P20290
Q9BR61	Q9UK55	P60660	O14569	P67775	O14545	Q8IWL1	P29401
Q8N6N7	P12956	P18124	O14576	O43143	O14548	Q9HD15	P13796
Q96GR2	P08727	P41219	O14578	P49721	O14556	Q00013	Q00839
Q5FVE4	Q15323	P08195	O14579	P25789	O14561	O14910	P61224
P07108	P38646	P10599	O14581	Q96AG4	O14562	Q9Y241	P06744
Q6JQN1	Q14697	P15531	O14593	Q92764	O14569	Q9Y5J9	Q02878
Q709F0	P09874	P61247	O14595	P14868	O14576	Q53HC0	P05141
P45954	P36980	P38919	O14598	P23284	O14578	Q8TC07	P50897
Q96AP0	P40227	Q99729	O14599	P17661	O14579	O43390	P46782
Q9BYF1	P08133	P40925	O14602	O95782	O14593	Q6DD88	Q92688
Q8TDN7	P18136	P52907	O14603	P41252	O14595	O00410	P14866
Q5QJU3	P18135	P07996	O14604	P42345	O14602	P14136	P07237
Q9NUN7	P02100	Q8WUM4	O14607	P09651	O14607	Q8IYJ3	O75915
P22303	P48643	P51149	O14609	Q13263	O14610	Q9NVJ2	Q13185
P12821	Q06830	Q71DI3	O14610	Q6ZMR3	O14613	O95140	P30740
Q9GZZ6	P17936	P31150	O14613	P51659	O14617	P14618	P20851
Q15822	Q58FG1	P61224	O14617	Q92598	O14618	Q75WM6	P04114
P32297	P01764	P22392	O14618	P67870	O14628	Q9H4B7	O75347
P43681	Q08211	P68431	O14625	O76015	O14638	P49795	Q14532
P30532	P13671	P53621	O14626	P50750	O14639	Q8IX01	P61353
Q15825	Q99832	P35232	O14627	P30154	O14640	P19105	P30048
P36544	P78385	P84243	O14628	O15020	O14641	P12074	P62249
Q9UGM1	Q14525	P42166	O14633	Q14532	O14646	Q9UEW3	P12956
P02708	O75083	P50454	O14638	P07947	O14647	Q9Y5K3	P00915
P17787	P63244	P51991	O14639	P07948	O14653	Q5TGU0	P62263
Q05901	O14950	P62140	O14640	P07910	O14654	P42331	P46776
P30926	P01833	P27816	O14641	O14979	O14656	Q14241	Q8NC51
P11230	P63241	P62820	O14645	P17858	O14657	Q8N987	O75636
Q07001	P16403	P23526	O14646	P54136	O14662	Q14005	P40925
Q04844	P19105	Q13838	O14647	Q9GZV4	O14668	O43488	P40227
P07510	Q13790	P46782	O14649	P05023	O14672	Q13627	P21291
Q9UKV3	Q14315	Q00325	O14653	P49411	O14678	Q9NNW5	P07358
Q07912	P43121	P02786	O14654	P05455	O14681	Q9UP83	P15090
Q16570	P52272	P22234	O14656	O00299	O14683	Q93015	P00751
O00590	P07237	P02675	O14657	P62316	O14684	P30085	P63313
P25106	P26599	P45880	O14662	Q16531	O14686	Q9Y3B8	P25398
Q9NPB9	P14151	P36873	O14668	P56192	O14713	O00154	P49006
Q5JWF8	P10412	P61106	O14669	Q01518	O14715	O00186	P27824
O96019	P05362	P69892	O14672	Q15323	O14717	O14638	P31947
O94805	P31946	O00148	O14678	Q8NE71	O14727	Q9NXH9	P08134
Q9Y615	P16402	P69891	O14681	P06239	O14730	Q9UKM7	P02100
Q9Y614	O95678	P13797	O14682	P48047	O14732	Q96C36	O43707
P53396	P01620	Q99497	O14683	Q9Y230	O14733	Q9BWH2	P61160
P11229	P13533	P30048	O14684	O76014	O14734	Q9H6E5	Q9HB71
P08172	P46940	P31939	O14686	O43390	O14735	Q9NXE4	P05783
P20309	P50395	P63244	O14709	P09104	O14737	Q8N7J2	P78386
P08173	P62979	Q92616	O14713	P62195	O14744	O14775	P48735
P08912	P01623	Q92945	O14717	P62249	O14745	P04406	P07910
Q8TDX5	Q13838	P16615	O14718	P62913	O14757	Q5BJE1	P18669
Q9NRP4	P34932	P62241	O14727	Q92973	O14763	Q92786	P84103
Q8WXI4	P06702	P62424	O14732	P55884	O14770	Q9UJ70	P48643
Q8WYK0	P00748	P13489	O14733	Q9UPN3	O14772	Q8IW45	Q9GZV4
Q9NPJ3	P43652	P05556	O14734	P23526	O14773	Q5TBA9	Q15084
Q8N1Q8	Q14974	P30050	O14735	P42704	O14775	Q16777	P31948
P21399	Q7Z406	P62263	O14737	P06241	O14776	Q9P0W8	P07951
O00767	P30041	P16401	O14744	O76013	O14777	P41250	P26373
Q99798	P05160	O14979	O14745	O43242	O14782	P51570	O15144
Q86TX2	P14866	P04004	O14746	Q9H773	O14786	Q01433	P05543
P49753	P62987	P15924	O14753	Q9H0C2	O14787	Q13907	P08133
Q8N9L9	P0CG47	P49588	O14756	P25398	O14791	P78352	P0CG47
Q3I5F7	P03952	P11216	O14757	P63010	O14795	Q96DI7	P08185
O14734	P04206	Q9NSB2	O14763	P14866	O14802	Q93079	Q9NY65
Q9Y305	P61626	P12270	O14764	Q14525	O14807	P09455	P01243
Q15067	P01622	Q9BSJ8	O14770	Q14004	O14810	Q96D31	P62701
Q99424	P08519	Q2M2I5	O14771	Q00526	O14817	Q5VTQ0	P02788
O15254	P21796	Q8NC51	O14772	O14818	O14818	Q9Y6A9	P07339
Q9NUZ1	P17066	Q9Y4L1	O14773	P24941	O14828	Q16401	P50991
P13798	P16070	Q9NR30	O14775	P12270	O14832	Q9NQZ5	P68036
Q8TE99	P53396	O75533	O14776	Q14980	O14836	O95936	P46777
O14561	Q96A08	Q14980	O14782	Q6IS14	O14841	O76024	P84098
Q8NEB7	P31943	Q15393	O14786	P04114	O14862	Q16891	Q15404
Q96QF7	O76011	Q13162	O14787	P84243	O14863	P68431	P50395
P10323	Q04695	Q14152	O14788	Q99460	O14867	Q71DI3	P24593
Q08AH3	Q9UQ35	O00410	O14791	Q9NVI7	O14874	Q9Y2X0	P55209
Q68CK6	Q13263	P07205	O14792	P02765	O14879	Q9UNH7	O43790
Q9NUB1	P05164	P26373	O14793	P55209	O14880	Q9ULR3	P09972
Q9NR19	P09871	P27708	O14795	P09874	O14893	Q587J8	P12004
Q96CM8	Q6UXB8	P62834	O14796	P38919	O14896	O94788	P05160
Q4G176	Q5XKE5	P02100	O14798	Q9UJZ1	O14907	Q07666	Q02985
Q4L235	P15144	P14314	O14802	Q15149	O14908	O60885	P50552
P33121	P27348	Q7Z6Z7	O14807	Q15046	O14910	Q8TE49	Q15942
O60488	P17987	O43175	O14810	O75822	O14917	Q8IWL2	Q99832
Q9ULC5	P61224	P14649	O14813	P62140	O14920	P10606	P07108
O95573	P08758	P55884	O14815	Q16576	O14921	P05413	P62158
Q9UKU0	P50990	O60812	O14817	P62701	O14924	O94921	Q86V81
Q08AH1	P50991	P09429	O14818	P62714	O14925	Q9Y6K9	P33764
Q53FZ2	P02545	P10909	O14827	P40925	O14929	P54829	P47914
P0C7M7	P61981	Q9Y4G6	O14828	P31153	O14933	O14880	P09228
Q6NUN0	P49368	P61006	O14829	P35606	O14936	Q8TD86	P22914
Q9H6R3	Q2TV78	P37837	O14830	P69905	O14939	P14174	P50990
Q6P461	P01765	P04899	O14832	P39656	O14944	Q96A08	P61247
P62736	P49321	P11413	O14836	Q8WUM4	O14948	P08246	P42766
Q562R1	P14136	Q6P2Q9	O14841	P19784	O14949	Q00796	P62834
Q9BYX7	P07951	P22492	O14842	P06744	O14950	P69905	P00491
P60709	P15924	P00367	O14843	P04844	O14957	Q9P0L0	P48047
P68032	P35241	P13637	O14862	P62136	O14964	O43504	P30405
P63261	P26641	Q9NQC3	O14863	P13637	O14965	Q9P289	P07205
Q01718	P05783	P55209	O14867	P08559	O14966	Q9NZM3	P0C0L5
P63267	P40939	P38159	O14874	P14649	O14967	Q01469	Q9UGM5
Q9H568	Q13201	Q01813	O14879	P59998	O14972	Q9P0M6	P04179
Q8TC94	P09972	Q9P2E9	O14880	P43243	O14974	P43699	P17096
P12814	P04040	Q9Y678	O14893	P11177	O14975	P23396	P0C0L4
P35609	Q07021	P63010	O14894	P27361	O14976	P22626	P53674
Q08043	O76009	P61160	O14896	Q9NYV4	O14977	Q7Z7L1	Q15233
O43707	P42704	P30086	O14901	P20340	O14979	P20839	P80723
P68133	P01034	Q15286	O14904	Q9Y277	O14980	P12268	P05455
Q8TDG2	Q15084	P46777	O14905	P62263	O14981	P26447	P30084
Q9BYD9	A6NIZ1	P02787	O14907	P63167	O14983	Q9BYU1	P80188
Q8TDY3	P01591	O43143	O14908	P26640	O14986	P12883	P07357
P42025	P05154	P31949	O14910	P43487	O15013	P11142	P05787
P61163	P01779	P04844	O14917	P47897	O15014	O00487	P18065
P36896	P14174	P60953	O14920	P42677	O15015	P08237	P29622
Q8NER5	Q6EMK4	Q86Y46	O14921	P84103	O15018	P22392	P27918
P37023	P20700	P48735	O14924	Q04837	O15020	Q9NPC6	P22314
Q04771	P22105	Q13283	O14925	Q15418	O15021	Q15165	Q99714
Q03154	Q86VB7	P61604	O14926	P12268	O15027	Q5T1N1	P28325
P45381	P68431	P30613	O14929	O75396	O15031	P16118	Q07666
Q96HD9	P05141	P51659	O14931	O94973	O15033	Q9UPT6	P12236
P07311	P62081	P42167	O14933	Q93084	O15037	P00441	P05204
P14621	Q13740	Q14247	O14936	P62277	O15040	Q969T4	P07602
O14672	P13646	P62873	O14939	P25205	O15042	P07585	Q00610
O75078	P0C0S5	P62879	O14944	P68431	O15047	Q9Y5U5	P23526
O43184	P09493	Q99798	O14948	Q71UM5	O15049	Q0VDD8	P12235
Q13444	P07814	Q16555	O14950	P04080	O15054	Q33E94	P51149
P78536	P84077	P30044	O14957	P14923	O15055	Q49A88	P10153
Q9Y3Q7	P08865	Q12905	O14958	Q01844	O15056	P53672	O60240
Q9H013	P01776	Q6ZMR3	O14960	Q99733	O15060	Q96DN0	P35232
P35348	P01774	P62269	O14964	P15153	O15061	Q9NSK0	P78417
P35368	P31146	Q92930	O14965	Q71DI3	O15062	O75051	P38646
P25100	O00148	P41250	O14966	Q13555	O15063	Q8TEU7	P07360
O43506	P22392	P05455	O14967	P17980	O15066	Q4JDL3	P24844
Q9UKJ8	O75643	P15259	O14972	Q8NC51	O15067	Q96LA6	P04632
Q9P0K1	Q9Y4L1	P84103	O14975	Q9P2J5	O15068	Q6B8I1	P30043
O75077	P36578	Q10567	O14976	P06493	O15069	Q99708	Q9Y281
Q9UKQ2	P62158	Q07955	O14977	Q9NU22	O15075	Q9H0Q3	P32969
Q9UKF5	P61204	Q15907	O14978	Q10567	O15078	Q8N2U9	P13501
P08913	P08567	P84085	O14979	P33316	O15079	Q9UHV7	P05164
P18089	P06753	Q9Y277	O14981	P37837	O15083	Q7L513	P09651
P18825	P09429	Q15029	O14983	Q9HAV4	O15084	Q4KMQ2	P09874
Q9UKF2	Q15365	P07864	O14994	Q9UBF2	O15085	Q9UMX3	P53673
Q8TC27	P30153	P60981	O15013	Q4VXU2	O15090	Q6P461	P40261
Q9BZ11	P08729	P35606	O15014	P62269	O15091	Q9BUE0	P49458
Q96M93	P12109	Q15019	O15015	Q16695	O15111	Q96IZ5	Q9NZD4
Q8NCV1	P09172	P25205	O15020	P59190	O15116	Q19AV6	Q13162
Q6DHV7	Q9UGM5	Q9Y265	O15021	P01023	O15117	Q8WYA1	P10643
Q99965	Q16555	P08123	O15027	Q92499	O15118	Q16619	P37837
Q6NVV9	P07910	P22102	O15033	P00390	O15119	Q9NWT8	Q562R1
Q9H2U9	P17661	Q16531	O15037	P35900	O15120	P50452	P67809
P78325	Q9Y4G6	Q96AE4	O15041	Q00537	O15121	P01374	P52209
Q13443	P13797	Q9ULV4	O15047	Q7Z3Y9	O15126	P55263	O15145
O75689	P31150	P14868	O15049	P30613	O15127	Q96DE5	Q6NZI2
Q9NPF8	P07339	Q86VP6	O15055	P60981	O15131	Q9BXI6	P07315
A8MUL3	Q01105	P26640	O15056	Q9P035	O15143	Q8NB12	P40939
O00116	P62328	P49736	O15060	Q9Y262	O15144	O15156	P49327
Q9BUB4	Q9Y5Y7	P24844	O15061	O75340	O15145	P15529	O15511
Q7Z6V5	P62834	P19367	O15062	P09496	O15151	Q9UMF0	P61088
Q96EY9	Q6P2Q9	Q96E39	O15063	P50395	O15155	Q9NSU2	P52907
P00813	P80108	Q16695	O15066	P49792	O15156	Q96NN9	O14791
Q86TW2	P19012	P53675	O15067	P49773	O15160	O00488	Q16629
Q7Z695	O00410	Q9H0C2	O15068	P62081	O15162	Q8N3L3	P46781
Q8NI60	P13667	P62917	O15072	P62244	O15164	P78345	P31943
Q96D53	P02776	P18085	O15075	P68400	O15169	Q8N0W3	P00387
Q3MIX3	P52209	P05386	O15078	Q96FJ2	O15173	P56159	Q07955
Q6P093	Q58FF6	P16188	O15079	Q9UQE7	O15178	P49842	P62942
Q5VUY0	Q7KZF4	P04439	O15083	P60228	O15182	P04731	P62906
Q5VUY2	P19367	P13746	O15084	Q00535	O15194	Q15942	Q9P0M6
Q08828	Q12805	P50993	O15085	P84090	O15195	P56537	P22792
Q08462	P05388	P25398	O15090	P60953	O15198	Q02083	P60866
O60266	P00491	P57721	O15091	O14787	O15205	Q92547	P08311
Q8NFM4	P07205	P62491	O15105	O14983	O15211	Q9H1H1	Q16610
O95622	Q7Z3Y8	P62081	O15111	P36873	O15212	Q15120	P09486
O43306	Q9UQ80	P14174	O15116	P61026	O15213	O75095	P04899
P40145	P53675	P62249	O15117	Q15185	O15217	Q9Y619	P60842
P51828	P02746	P62753	O15118	P61163	O15226	Q7Z6E9	P13224
O60503	P43243	P12268	O15119	Q9BSJ8	O15228	Q9NWB1	P50914
Q96PN6	P39023	P24534	O15120	Q03252	O15229	Q86XR7	P24592
Q96A70	Q04917	O14980	O15121	P50993	O15230	Q9Y5R2	O00187
P35611	Q99798	Q9UQ35	O15123	O00764	O15231	Q6ZRS2	P02747
P35612	P55060	P46781	O15126	P62873	O15232	Q9Y4J8	P52597
Q9UEY8	O60240	P35637	O15127	P62879	O15234	Q9BRV8	P61106
O15204	P30740	P17980	O15130	P63208	O15235	P06493	P15531
Q8N7X0	P19013	P54136	O15131	P63162	O15239	P60900	Q14697
P07327	A6NCN2	P55084	O15143	P14678	O15240	O75123	P17987
P00325	P23396	Q02790	O15144	P11586	O15243	Q9UKD1	P07225
P00326	Q86VP6	P34897	O15145	Q99714	O15247	Q9H160	P62306
P08319	Q96Q06	P04632	O15146	A6NL28	O15254	O43677	P00492
P28332	O60506	P35221	O15151	Q7Z6Z7	O15258	Q96Q45	Q00688
P40394	P27105	P33176	O15155	P07384	O15260	Q9UBC1	P20742
P11766	P12236	P00738	O15160	Q01130	O15264	Q01970	P08779
Q0VDE8	P02511	Q99460	O15162	P06737	O15265	A1L170	Q8IUC1
Q15848	Q9UKX3	P60900	O15164	Q08043	O15269	P41182	P55769
Q9Y2D8	P61769	P09622	O15165	P24539	O15270	P24557	Q16627
Q15847	O00299	P35900	O15169	Q9Y265	O15287	P16157	P52272
P55263	P62136	P14923	O15173	Q9Y285	O15294	O75150	P20160
Q7Z4H4	P13598	P07384	O15178	Q9Y678	O15297	P28223	P46783
C9JUS6	P30048	Q92499	O15182	P41240	O15304	Q5H9R7	P17661
P35318	P12235	P62913	O15194	P25787	O15305	Q12852	P02533
Q6IQ32	Q12913	P55786	O15195	P08195	O15315	Q8NE31	P62879
Q9H2P0	Q12906	O75367	O15197	P04040	O15318	O00499	Q02747
Q9BRR6	P61158	P02790	O15198	Q14152	O15320	Q9UBP9	P62917
Q9NRN7	Q9ULV4	P20340	O15204	Q8WZ42	O15321	Q9NQ76	P23246
P54922	P67809	P04040	O15205	P84077	O15327	Q8N5X7	Q5VU13
Q3LIE5	Q08043	Q99613	O15209	P35268	O15344	P11532	P99999
Q96A54	P04843	P52565	O15211	P61604	O15347	B2RXF5	P01031
Q86V24	P49908	Q7RTS7	O15212	Q15436	O15350	Q9Y6N7	P25789
P08588	P00918	P49792	O15213	P61204	O15355	Q9NQZ6	P04259
P07550	P52597	P45974	O15217	P61158	O15357	Q8IVY1	P31930
P13945	P48741	Q99714	O15218	P31948	O15360	P30154	Q9BWD1
Q16186	Q99497	P47755	O15225	O60812	O15370	Q8IXJ6	Q13263
P22570	P02741	Q01105	O15226	B5ME19	O15371	Q7Z6G8	P60981
Q9Y6U3	P11586	P31040	O15228	P09972	O15372	Q12860	P60900
P12235	P11940	P53618	O15230	P50402	O15374	Q92738	P06703
P05141	P24844	P00505	O15231	P62191	O15379	P41271	Q9UQ80
P12236	P31939	P00491	O15232	P62318	O15381	Q969N2	P25787
Q9H0C2	Q7Z3Y7	Q15181	O15234	P10515	O15382	Q8IZP0	P15121
Q96IZ2	P46821	P06737	O15235	P41219	O15391	Q9Y2G4	Q04917
Q6P4F2	P07359	P51858	O15239	Q92804	O15392	Q15762	P14649
P10109	Q9NSI8	P26639	O15240	P04083	O15393	Q96BZ4	P29966
Q8IUX7	P36873	P41252	O15243	P51148	O15394	O43561	P54819
Q6ZN18	Q6IS14	P50914	O15245	P11413	O15397	Q8N1E2	Q15181
Q96SZ5	P55209	P49748	O15247	Q8TAA3	O15400	O75054	Q04760
Q6UXC1	P43251	P61586	O15254	Q99613	O15403	O14713	Q9Y266
Q8WTP8	P08709	Q13765	O15255	P11216	O15405	P49959	Q13509
Q08117	Q15942	P00450	O15258	Q13557	O15409	A2A2Y4	P62910
P55197	P49588	Q06323	O15259	Q04637	O15417	Q8WV44	P16949
P55198	P05455	Q07065	O15260	P61619	O15427	Q8NCE0	O14880
Q8TED9	P07333	Q99733	O15263	P61006	O15431	P21291	P53999
Q8N4X5	O60610	P12004	O15264	O95758	O15438	P24928	P61313
Q13015	P07358	P0C0L4	O15265	P61106	O15439	Q8N7W2	Q9H0U4
P42568	P04792	O60664	O15266	Q15019	O15440	Q9UQ72	O96008
P55196	Q14240	P08134	O15269	P48729	O15446	Q6ZUT6	P20674
P43652	P15531	P47897	O15270	P16402	O15455	Q5VSG8	P14770
Q8N556	P23246	Q14CN4	O15273	P53992	O15460	Q8NDI1	P15153
P51825	P62917	O75874	O15287	Q14978	O15479	Q8IXJ9	P14151
P51816	Q9H0U4	P49448	O15294	Q3ZCQ8	O15482	P20807	Q15365
P51826	P05556	B5ME19	O15296	P02042	O15484	O00192	P00995
Q9UHB7	Q9BSJ8	Q9UHD8	O15297	O60313	O15488	Q13557	Q13228
Q9Y4W6	O14980	Q1KMD3	O15303	P09211	O15498	Q86XS8	P36542
Q5BKT4	P25398	P28838	O15304	Q9H0U4	O15504	P23109	P13647
Q6ULP2	P62873	Q96QK1	O15305	Q16181	O15511	Q8NHH1	Q99969
Q5I7T1	P05106	P41091	O15315	P62851	O15514	O75973	P21980
C9J202	O00429	Q15942	O15318	P62906	O15516	Q9NQV8	O15143
Q5T2P9	Q9UNN8	P0C0L5	O15320	Q32P51	O15519	Q5K4L6	P60985
Q8TF27	P05023	P62829	O15321	O15027	O15523	Q8NB42	Q9P1F3
P06280	P01621	P59190	O15335	Q92688	O15525	Q9BUL9	P02545
Q99490	P53621	Q8NBS9	O15342	P08631	O15527	Q9NQ75	Q13642
Q96P47	Q04637	O14818	O15344	P63000	O15530	P30511	Q16270
Q96P64	O43175	Q6NXT2	O15347	Q00536	O15533	P48775	Q16836
Q5SRD3	P05109	P16989	O15350	Q9NTJ3	O15534	Q14738	P04040
Q5VTM2	Q12931	P05198	O15353	P39687	O15535	Q6NT89	P50454
Q9UPQ3	P35232	Q00341	O15354	Q15717	O15541	Q08881	Q16576
Q5VUJ5	Q92616	P36871	O15355	Q15437	O15550	O43508	P56381
Q5VW22	P45880	P33993	O15360	Q9Y266	O15551	P62508	P30044
A6NIR3	O00571	Q13435	O15370	P41250	O15554	Q99504	P28070
P52594	P30086	P61313	O15371	Q07021	O43143	Q86XA0	P84077
O95081	P84085	P38606	O15372	P35609	O43148	Q8N387	P05813
Q8N302	P07357	Q14839	O15374	P30740	O43149	P50053	Q06323
Q9H0P7	P62820	P51148	O15375	P27707	O43150	A8MUK1	P08571
Q53H12	O60361	Q8N163	O15379	Q86V81	O43151	P18847	O43175
O95394	Q58FG0	Q99623	O15381	Q13547	O43156	O75928	O75368
Q9UL18	Q13418	P08754	O15382	Q9P0L0	O43157	Q96KN7	P20618
Q9UKV8	Q01813	O75390	O15389	P16949	O43159	Q9H902	P11216
Q9H9G7	P11226	Q9GZV4	O15392	P18085	O43164	Q9NP73	P49591
Q9HCK5	Q92820	P16949	O15393	O75947	O43166	Q9BXX3	Q9BS26
O95994	Q15366	Q9Y5B9	O15394	O75694	O43167	Q92781	Q15907
Q8TD06	P35555	Q07021	O15397	Q9Y6G9	O43169	O15062	O75947
O00468	O00151	O00429	O15399	Q9Y6E2	O43172	Q8IZL9	P37840
O00253	P05387	O15523	O15400	P55060	O43175	P16989	Q13103
Q9BXM8	P62140	P24752	O15403	P09661	O43181	Q2MV58	Q99439
Q9BYV1	O75367	Q14498	O15409	Q16539	O43182	Q5SRH9	P62244
P30556	P06314	P35998	O15427	Q9UHX1	O43184	Q8ND90	P61204
P50052	Q99623	P48444	O15428	Q99729	O43187	Q5T035	Q16658
Q5TGY3	P62826	Q9Y2W1	O15431	P60866	O43189	Q96MR9	P60953
Q8N157	P29692	Q15691	O15432	Q86UP2	O43194	Q86VE0	P50502
Q8IVF2	P16109	P22695	O15438	Q15637	O43196	Q9BZW8	P08246
Q09666	P52566	P31942	O15439	Q8IXB1	O43236	Q9BUK6	P35241
A9YTQ3	Q15233	Q15185	O15440	P61224	O43237	Q86TN4	Q5VTU8
P35869	P22102	P28066	O15444	Q9P2E9	O43240	Q6NUN0	P54727
O95433	Q02790	P27695	O15446	Q9P258	O43242	Q96RI1	P00918
Q719I0	P04844	P62195	O15453	P48444	O43251	Q9BQ24	P30153
Q9NZD4	P43487	P17858	O15455	Q9HAV0	O43252	Q5JQS6	P62847
Q9GZX7	P06313	Q16181	O15457	P37108	O43255	Q86VQ6	O60869
Q96BJ3	P52907	P50995	O15460	P42166	O43257	Q9BQA9	P50213
Q9BQI0	P06312	Q96KP4	O15466	P49840	O43264	P04150	P49411
P55008	P26639	P46783	O15467	P09622	O43272	Q5R3I4	Q02790
O95831	Q8IYB3	P48047	O15479	P62491	O43278	Q96QZ7	O43852
Q9BRQ8	P24821	Q16629	O15480	Q92769	O43281	Q9NPD5	P62913
Q96NN9	Q14152	P50502	O15481	Q14651	O43286	P48728	P03950
Q9NVV5	Q9Y281	P32969	O15482	P43686	O43290	Q8NC56	O14979
Q8N1P7	O75533	Q9NYU2	O15484	P15880	O43291	O43699	P05198
Q9Y4K1	Q7Z3Z0	P12111	O15488	Q15907	O43292	P36897	P30040
O14862	P48735	P04114	O15492	P17612	O43293	O14613	P07858
Q12904	P84243	Q16891	O15496	P61289	O43294	O43684	P46778
Q13155	P04899	O95782	O15498	O43684	O43295	Q49AH0	P37108
Q16352	P31948	P33991	O15499	P05091	O43296	P53701	P28066
Q9NZN9	P49411	P98160	O15503	Q07002	O43298	Q5JVG8	P26368
O00170	Q15907	P27635	O15504	Q02750	O43299	Q96F45	Q13151
O43918	Q14980	Q6IS14	O15511	P62834	O43301	Q6RVD6	P62491
Q9UKB5	P01344	P30040	O15514	Q14498	O43303	P17342	P14314
Q96IF1	P15309	Q15046	O15516	P69892	O43306	Q13033	P02538
Q02040	P01625	P62280	O15519	P69891	O43309	Q8NHS2	P04844
P14550	P00367	P62888	O15520	Q14157	O43310	Q16653	Q9NTK5
O60218	Q16853	Q9UL46	O15522	Q9NRW1	O43312	Q8IWV7	P43251
C9JRZ8	P46013	Q9NTK5	O15523	Q9NQC3	O43314	P54652	O15350
Q04828	P12955	P08708	O15524	Q09028	O43318	P06850	Q02325
P52895	P05386	P0CW22	O15525	Q6NXT2	O43324	P45983	Q8N5P1
P42330	P18085	Q09028	O15527	P20618	O43325	P78504	P04278
P17516	P47756	P07954	O15528	P36507	O43347	Q8N5K1	Q16718
P51857	Q9NSB4	P10321	O15529	P02787	O43353	Q9H6L5	Q9HBI1
O43572	P48740	P54819	O15530	Q58FF3	O43374	P27216	P12273
Q9UKA4	P04433	O60841	O15533	P49257	O43379	Q8NH93	Q7KZF4
Q02952	P40925	O15143	O15534	P42167	O43390	Q8NE01	P55084
Q86UN6	B0I1T2	P46776	O15535	P09382	O43395	Q12769	Q13011
O43687	P62491	P09525	O15537	O00231	O43396	P27824	P62266
Q9P0M2	Q02985	Q14566	O15539	P54619	O43399	Q8WVI0	P19957
Q92667	P41219	P62191	O15540	P05387	O43402	P13591	P09622
Q9Y2D5	Q9H1E3	Q9P2J5	O15541	P62820	O43405	Q8N2S1	P0C0S5
O75969	Q12905	P23381	O15544	Q13011	O43414	P08240	Q71UI9
Q5JQC9	P52292	Q99439	O15547	P01024	O43422	Q01831	P35858
P24588	P61247	P09960	O15550	Q92621	O43424	P05120	P00403
Q13023	P32969	Q96AG4	O15551	P26368	O43426	O14523	Q9GZT3
O43823	P50454	P31930	O15552	Q01469	O43427	O14525	P16152
Q99996	P61106	O00231	O15553	P00441	O43432	Q99666	P31025
Q5T2L2	P11388	P54577	O15554	P00367	O43435	O00308	P35613
Q96JD6	Q8NC51	Q9NRW1	O43143	Q14008	O43439	P49281	P04843
Q495B1	Q15063	O00159	O43148	Q13435	O43447	O94979	P23381
A6NHY2	O43390	Q06210	O43149	Q15459	O43462	Q12923	Q9NX63
Q9P2G1	P10720	P83731	O43150	Q99536	O43463	O43295	Q14974
Q9NQ31	P08575	P02763	O43155	Q9NYU2	O43464	Q9Y388	P34897
Q9H9L7	Q15029	Q15459	O43157	Q9Y4G6	O43474	Q99966	Q14533
Q9NWT8	P23526	P14550	O43159	O60762	O43482	Q9HC97	P31150
Q53H80	P49736	O95373	O43166	Q7L1Q6	O43488	Q8WVD5	P48668
Q7Z591	Q15113	O00567	O43167	P49841	O43490	Q16773	P54577
Q5T1N1	Q92598	E9PAV3	O43172	P13489	O43491	O43781	P24158
Q12802	P31947	Q15717	O43173	P34897	O43493	Q96S94	Q09028
Q9ULX6	P08708	O43242	O43174	Q96I24	O43502	O43432	O00571
P31749	P16615	Q5T4S7	O43175	Q13043	O43504	Q8N8Q9	Q99729
P31751	Q92928	Q9HAV0	O43181	P10644	O43505	Q9UBX0	P07711
Q9Y243	O60841	Q08380	O43182	P46977	O43513	Q9Y575	P80365
Q9H8T0	P61160	Q9NZM1	O43184	Q12905	O43516	Q5VZE5	Q15691
Q96B36	P13746	O95716	O43186	Q92922	O43520	Q02641	P60201
Q8N8R7	P07384	O15144	O43187	P63151	O43521	Q8NH18	P68431
P00352	Q01546	P36542	O43189	P11217	O43524	Q92621	Q06033
O94788	P41250	Q9Y3I0	O43193	O14976	O43541	Q9NVZ3	P01033
P47895	Q92945	Q13185	O43194	P61160	O43542	P47900	P62820
P30837	P27708	P49321	O43196	Q08380	O43556	O43570	Q9Y3U8
O75891	Q9NR30	Q9NVA2	O43236	Q9Y6D5	O43559	Q8TEW0	Q9BXR6
Q3SY69	P51991	P78347	O43237	P45974	O43561	P35754	Q9BTT0
Q60I27	P63010	O60716	O43240	O60884	O43566	Q5W0Q7	Q02539
Q53TS8	Q13283	P78417	O43242	Q93008	O43567	Q3V6T2	P50995
Q96Q35	P42167	P00441	O43246	O00148	O43570	P68036	Q9P0L0
P30838	P04439	P39656	O43247	P62829	O43572	Q8TAA3	P26447
P51648	P41252	P63000	O43248	Q96QK1	O43581	P29460	P10109
P43353	P08195	P02765	O43251	P38606	O43583	P10082	P01040
P48448	P53674	P07602	O43252	P08754	O43586	Q03135	P15515
P30038	Q13200	Q08J23	O43255	Q9NSD9	O43592	Q9Y5P8	P63167
P20292	P12004	Q86UP2	O43257	P07205	O43598	P30153	Q13347
P49419	P62879	P62906	O43261	O95757	O43602	Q6NT76	P51858
Q9H2A2	Q15485	P54886	O43264	Q8NBS9	O43609	Q92823	Q14847
P49189	P19320	Q05682	O43272	P78347	O43612	Q8NEB5	O75390
P24298	A6NHL2	O95831	O43278	Q9BVC6	O43615	Q9Y5H9	P02008
Q8TD30	P80188	Q14157	O43280	Q5T2N8	O43617	O43913	Q15848
P02768	P05534	Q02543	O43281	P55786	O43633	Q8NBL1	P49720
P05091	O75015	Q16658	O43283	P09429	O43638	Q9HAJ7	Q9UBT2
P04075	Q9NYF8	P50570	O43286	P62280	O43639	P46379	P54652
P05062	P52565	Q96PK6	O43290	P62304	O43653	O60830	P31939
P09972	P51659	O00151	O43291	P62857	O43657	P56134	P61006
P15121	O95497	P39687	O43292	Q13283	O43660	Q8TBH0	Q03135
P84996	Q13822	P26583	O43293	Q13131	O43663	Q8N2A8	P13073
Q2TAA5	Q9NSB2	Q92973	O43294	Q96C19	O43665	P55060	P02144
Q9BV10	P04279	P21291	O43295	P51858	O43670	Q16626	Q15555
Q9NP73	P55786	P63096	O43296	Q9UMS4	O43674	Q14765	Q08211
Q6GMV1	Q7Z6Z7	P35268	O43298	P22102	O43676	Q02383	Q99798
Q96F25	P42166	P16070	O43299	Q9UIA9	O43677	P20809	P27482
Q9BT22	Q92764	P56192	O43300	P28072	O43678	Q86VX2	P41567
Q9H553	Q02878	Q92688	O43301	Q09161	O43681	Q6RFH5	P18859
Q92685	Q92841	P63092	O43303	Q13838	O43683	Q7Z5L7	P25815
Q9Y673	P30447	P20618	O43306	P30837	O43684	P31350	Q96DR5
Q9Y672	P25787	P01042	O43307	E9PAV3	O43688	O75628	Q13283
Q9BVK2	P13473	P00739	O43309	Q99439	O43704	Q86WD7	P29692
Q9H6U8	P55795	O60610	O43310	Q07666	O43707	Q9NUK0	P12268
Q13686	Q15019	Q16543	O43312	P02100	O43708	Q96PU5	P05154
Q6NS38	P30455	Q08945	O43313	Q16555	O43709	Q9BZ29	Q9Y224
Q96Q83	Q14103	Q02880	O43315	P46109	O43715	P50402	P35244
Q9NXW9	Q9GZV4	P16152	O43316	Q96HS1	O43716	A2VDF0	P27695
Q6P6C2	P49748	Q8N0Y7	O43318	P22061	O43719	Q6P1L8	P08107
Q3KRA9	P49773	Q9UMS4	O43320	Q96F07	O43731	Q53GS7	P22492
Q9BT30	P14314	P25788	O43323	P41091	O43734	Q9BZD2	P21964
Q96BT7	Q9UHG3	Q9Y2X3	O43324	Q9UPU5	O43736	Q96FJ2	P30046
Q6ZNB7	P16188	P13804	O43325	P26639	O43739	Q86XR8	P17931
Q9UM73	P17844	P36776	O43345	Q8TD19	O43741	P13378	P13489
Q8N6M5	P05062	Q9BQG0	O43347	Q6P2Q9	O43747	O95848	P02730
Q96L16	Q14532	Q8NE71	O43353	Q13576	O43752	P46934	P83916
Q8TCU4	P30443	Q9P258	O43364	Q15181	O43759	Q32MK0	P08574
Q96QP1	P47755	Q5JWF2	O43365	Q99459	O43760	Q9BVV2	P62899
Q86TB3	P25205	P25787	O43374	P16403	O43761	O75147	P14868
Q96L96	Q29963	P54727	O43390	Q9Y3F4	O43765	Q14160	P49207
P55789	P16401	P31146	O43395	Q9HA64	O43766	O14901	O00429
Q96Q42	P30499	Q14651	O43396	Q9Y3I0	O43768	O14827	Q01082
P35858	P61586	P49915	O43399	P09012	O43772	Q8WXF7	P61289
O95076	P30685	P02774	O43402	P49448	O43776	O00204	P62136
Q15699	P00505	Q99536	O43405	O00743	O43790	P15502	P35580
Q9H161	Q92499	P00734	O43414	Q06210	O43791	Q9H741	P35609
Q9UHK6	P30464	P11388	O43422	O15372	O43795	Q12967	P07384
Q9NP70	P55884	Q14847	O43423	O15260	O43805	Q9NTZ6	P62140
P02760	P10599	Q9H4A4	O43424	O15145	O43808	P55210	P52292
P19021	P46777	Q3SY84	O43426	P10412	O43809	Q8TEA8	P22234
Q99217	Q16891	P53999	O43427	P51991	O43813	P62955	Q969Q0
Q99218	Q10567	P43686	O43432	Q92930	O43815	Q71RH2	P49257
Q5JTC6	P62906	Q86V81	O43435	Q9UQ80	O43818	Q5SZL2	P09525
Q8N7J2	P00387	P30740	O43439	P04004	O43819	Q6X9E4	Q9Y3F4
Q8N944	P18065	P01889	O43447	P63096	O43822	P62888	P61952
Q6DCA0	Q6KB66	Q29836	O43448	P22455	O43823	A6NFC5	B0I1T2
Q9UKV5	P01892	P30480	O43451	Q8TAQ2	O43824	Q96DC9	Q9BR76
Q86WK6	Q13576	P30486	O43462	Q13554	O43826	Q3ZCT1	O43684
Q86SJ2	Q02539	Q31612	O43463	Q13618	O43827	Q6ZU65	O15467
Q86WK7	P30493	Q31610	O43464	O75116	O43829	Q9BWD3	O00194
Q16671	P22234	P61163	O43474	Q5H9R7	O43837	Q53G59	Q92686
Q9Y4X0	Q15181	P54578	O43482	P12004	O43847	Q3SXZ7	Q96C01
Q8IY45	Q15393	O95757	O43488	P06454	O43852	Q0JRZ9	P36873
Q9BXJ7	P23470	Q92900	O43490	P18669	O43854	Q9Y4D7	Q9H4G4
Q8IY63	Q8WUM4	Q01469	O43491	Q9HB71	O43861	Q9BTX1	P12883
Q9Y2J4	P06309	P25786	O43493	P33176	O43865	Q8NEE6	P20700
Q4VCS5	P00441	P30084	O43497	P04632	O43896	P42773	Q15717
Q9H4A4	P62424	Q9UPN3	O43502	O43264	O43897	O75923	O60506
P23109	Q9UBT2	P26368	O43504	Q93009	O43900	Q8N118	P08727
Q01433	P23284	P00387	O43505	P21912	O43903	Q8TBJ5	P00505
Q01432	P01889	Q9UJZ1	O43506	P49720	O43909	Q9H981	P34932
Q07075	P09936	P35613	O43508	P13798	O43913	P26010	P00352
P49418	Q9NQC3	P31689	O43511	P30040	O43920	Q14CN4	Q13813
P28838	Q8N0Y7	P46060	O43516	Q13045	O43924	P10253	P01730
P15144	P12270	P62244	O43520	Q12904	O43927	O60641	P06737
Q8N6M6	Q15185	P15153	O43521	P63092	O43929	Q9P258	O14818
Q6Q4G3	P30508	Q14764	O43524	Q5JWF2	O43933	Q629K1	Q9UL46
Q9C0C7	P62701	P20336	O43525	P22695	O60216	Q9NYZ1	P00367
P30533	P27816	P12109	O43526	P35998	O60218	P28331	P41271
Q6UX39	P10316	P11387	O43529	P23588	O60220	Q14574	P21397
P04745	P18463	Q14624	O43542	P11717	O60229	Q03426	P12111
P19961	O95810	P33992	O43543	Q9NQH7	O60231	Q969S2	Q01459
P04746	O15144	P02760	O43548	A6NIZ1	O60232	P81877	Q9UHL4
Q400G9	P07225	P51610	O43555	Q13409	O60234	Q9BUB5	P47755
Q86W34	Q99714	P61019	O43556	Q86VP6	O60237	Q9UBS5	Q9UHD1
Q8IZ07	P30460	O43776	O43557	P32119	O60238	P0C7W0	P00167
Q86YJ7	P30484	Q99873	O43559	Q9NVA2	O60239	P32298	Q9Y696
Q8N6S4	P51149	O94979	O43561	O75390	O60244	Q12962	P14927
Q6ZTN6	P24534	P02766	O43566	Q9H9S3	O60245	Q4L180	Q9NZP8
Q8IVF6	Q07000	P25789	O43567	Q07955	O60248	P52948	P59998
A2A2Z9	P01891	Q99456	O43570	O60684	O60256	Q9H6J7	P11413
Q9BXX3	P14923	P02788	O43572	P62333	O60262	Q6P1J6	P61026
Q5CZ79	Q8NHW5	P20337	O43581	P30050	O60264	P78396	P43243
Q9BXX2	P30050	Q07666	O43583	P10398	O60266	O43182	P28838
P39687	P12273	P52292	O43586	Q9UQM7	O60268	P31689	Q9Y2B0
Q92688	Q29960	P62750	O43592	P08579	O60269	Q96GW9	O75882
O43423	Q29718	Q9UKV3	O43593	Q9ULV4	O60271	Q92561	P50238
O95626	P37837	Q16576	O43597	Q9UHD8	O60279	Q9Y2G1	P41091
Q9BTT0	P30510	P62266	O43598	P00492	O60281	P09769	Q13201
Q69YU3	P36871	Q13011	O43602	Q00534	O60282	Q9NXS2	P35754
A6NCL7	P02786	P17812	O43603	P84085	O60287	Q99575	Q16555
A5PLL1	O15143	Q15637	O43609	P60763	O60291	O00468	P38117
P0C6C1	P30495	P04080	O43610	Q15393	O60292	Q9NRX4	O60739
A6QL64	P55268	Q9UQE7	O43612	Q15370	O60293	P57678	Q14444
Q5JPF3	P18465	P35222	O43613	Q8ND56	O60294	P48050	P25788
Q8N2N9	Q29940	P54920	O43614	Q7KZF4	O60296	Q8N9W5	P30273
P54802	P22492	P11717	O43615	P18124	O60303	P49407	Q15056
Q9UJX6	Q6NZI2	Q7L576	O43617	O75821	O60306	Q9H2C5	Q15828
P10275	Q9BWD1	P84098	O43623	O94921	O60307	Q14161	O43809
P16860	P30450	Q96E17	O43633	P55735	O60308	P22307	Q12905
P23582	P30491	P06493	O43638	O43592	O60313	Q05315	P13646
Q9P2R3	P20290	P06454	O43639	Q93045	O60315	Q9Y6I3	Q9Y6C9
P01160	P02489	P07741	O43653	O00303	O60318	Q8WYA0	P26639
Q9UNK9	P12268	Q13151	O43657	P13861	O60331	Q2M296	O00244
Q5VTE6	P80748	P62847	O43660	P30508	O60333	Q99728	Q9BWJ5
P03950	P29966	P62328	O43663	Q13085	O60336	Q5MJ08	P22102
O95841	P31930	P30154	O43665	Q92974	O60337	Q8IVW4	Q9BUF5
Q9UKU9	P12882	P20338	O43670	P63173	O60341	Q9Y3E0	Q01813
Q9Y5C1	P54577	P08621	O43674	Q9UNM6	O60343	Q8WXE1	Q9UK76
Q9BY76	P51858	Q14008	O43676	P51149	O60344	P16070	Q9Y536
Q86XS5	P15880	Q9UHX1	O43677	Q12874	O60346	O14874	P07477
Q8NI99	P01617	P20042	O43678	Q8TEQ6	O60353	Q6E0U4	P28072
O43827	Q99460	P62714	O43679	Q14566	O60361	O75830	P22695
Q15389	P21980	P78344	O43680	Q8TEX9	O60381	Q9BRT9	P22061
O15123	O00194	Q9BUJ2	O43681	Q99873	O60427	Q9UDY2	O43776
Q9Y264	P33151	O94973	O43683	Q13464	O60437	Q8IYL2	Q14520
P01019	P13489	P51153	O43684	Q13765	O60443	Q96RR4	P21926
E9PGG2	P13637	O43852	O43687	P06702	O60447	Q16280	Q9NS69
P16157	P30504	Q9HB71	O43688	P31949	O60449	Q99569	Q15366
Q01484	P30492	P28482	O43692	Q9BRL6	O60462	Q9H7Z6	Q7Z794
Q12955	P30453	P21281	O43699	O43324	O60476	Q9UPU9	P14550
Q7Z5J8	P04222	Q92804	O43704	Q9H3K6	O60479	Q96JG8	P13797
Q9NU02	P50552	O43399	O43707	P05198	O60486	P60201	Q9NZ45
Q8N957	Q9Y678	Q93084	O43708	Q8N1A0	O60487	P28289	P61970
Q8IWZ3	P20851	Q07020	O43709	O95347	O60488	P56817	P20073
Q9HCJ1	P04179	Q13148	O43711	Q96CW1	O60493	Q8WXE9	Q9NR31
Q8NAG6	P10314	Q14444	O43715	Q9UK32	O60496	Q96KP6	P55795
Q8NFD2	P16190	Q13045	O43716	Q14141	O60499	Q8IY47	P51991
Q86XL3	P60953	P40121	O43719	P15056	O60502	P12236	O95445
Q15327	Q9HB71	P18621	O43731	P52209	O60503	Q96HQ0	P63208
Q9GZV1	Q13162	P02749	O43736	P52701	O60504	Q9NQC7	P56134
Q9Y2G4	Q9UKX2	P43490	O43739	P07197	O60506	P20930	Q9UJC5
Q92527	P11413	Q13247	O43741	O14744	O60507	Q86VP3	P62891
Q96BM1	P54886	P51884	O43745	P61088	O60508	P12107	Q16851
Q6ZW76	P30457	Q14203	O43747	Q14C86	O60512	Q9H8K7	Q00325
Q68DC2	P07998	Q12907	O43749	Q5SRE5	O60513	P36222	P04745
A6NFN9	P10319	P46778	O43752	P33992	O60518	O75223	P12931
Q9P2S6	Q5T4S7	Q86UX7	O43759	Q8N163	O60524	A8MTZ0	P54578
Q8IV38	P62241	P40429	O43760	P09619	O60547	P46781	P55854
Q9H8Y5	P09622	Q9H4M9	O43761	P13804	O60551	Q9NRB3	Q32P51
Q9NQW6	Q9Y277	P42224	O43763	P30049	O60563	Q9NWW6	O00161
Q99873	Q15404	Q15424	O43765	O15371	O60565	P11831	P13667
P55345	P18462	Q15056	O43766	O15144	O60566	Q15642	Q9Y2V2
O60678	P49747	Q13428	O43768	Q29963	O60568	Q9P109	P0CG48
O14744	Q9P2J5	Q16643	O43772	P14314	O60573	Q9NR12	P00742
Q96LA8	P62244	P61018	O43776	P63220	O60583	Q8N7X0	P63000
Q9NVM4	P33991	P46459	O43781	P51451	O60610	O43847	P60033
Q9NR22	P30459	P12036	O43790	Q14258	O60613	Q8N157	Q92835
Q6P2P2	P34897	O14745	O43791	P16188	O60635	Q9C099	P18124
Q9NW15	P26640	Q02218	O43795	Q08J23	O60636	Q86SQ4	Q14247
Q5XXA6	P16152	Q9Y266	O43805	Q13561	O60637	Q96NU1	P10768
Q9NQ90	Q16851	P00390	O43808	Q15758	O60641	Q6PGN9	P14209
Q9BYT9	P30490	Q15436	O43809	P12931	O60645	Q69YN4	O00303
Q32M45	P61006	P04217	O43812	Q9UBV8	O60658	P07492	Q8NBS9
Q75V66	Q14515	P01011	O43813	P13073	O60662	Q13336	Q12906
Q4KMQ2	Q9NYU2	O14983	O43815	P42285	O60664	Q96D03	P41159
Q6IWH7	Q9BQG0	O60763	O43818	P09769	O60669	Q15937	P56537
Q9HCE9	P49792	P61088	O43819	P49755	O60671	Q96HI0	Q15847
A1A5B4	P18464	O60701	O43820	Q16186	O60674	O43247	Q969E1
P16066	P30498	Q16851	O43822	Q02790	O60675	Q969R5	P17844
P20594	P06310	Q16881	O43823	Q13347	O60678	Q5M9N0	Q04837
P17342	Q9UPN3	O60264	O43825	P01857	O60683	Q15633	Q9UJZ1
Q9NXR5	P09960	P01008	O43826	P30086	O60684	O75459	P49721
Q6UB99	P12110	P28331	O43829	Q96E39	O60701	P07108	Q92764
Q6UB98	P55056	Q86YS6	O43830	Q29960	O60704	Q5TCS8	Q14141
Q6P6B7	P23381	O75131	O43837	Q8TD47	O60711	P18754	Q96S96
O75179	P01781	P62316	O43847	Q86YZ3	O60716	Q96HL8	P15169
Q9H560	P80723	P55265	O43852	O95819	O60721	Q14332	P30049
Q5VYY1	P40197	P23588	O43854	Q6Y7W6	O60725	Q96CD0	P10124
Q8TF21	P08637	Q93009	O43861	P57088	O60732	P04899	P55000
Q86SG2	Q7Z7G0	P00918	O43865	O75489	O60733	P51826	P07148
Q9UPS8	P30501	P11177	O43866	Q9UBM7	O60739	P10620	P36871
Q96NW4	P53618	P27105	O43868	P04439	O60741	Q96JT2	P48059
O15084	P30043	Q9Y262	O43869	P49321	O60749	Q96MC2	Q14525
Q8N6D5	P20618	O00303	O43889	P05534	O60759	Q9H7X7	Q92499
Q8N7Z5	O95373	Q13177	O43895	P50502	O60762	O15084	P63010
Q9BQI6	P11047	P46779	O43896	P13746	O60763	Q9C040	P07814
Q7Z3H0	Q71DI3	P19823	O43900	Q96P70	O60765	Q9Y4A5	O75380
Q8N283	P30084	P22087	O43903	O95372	O60779	Q99956	P31040
Q7Z713	P18124	O00264	O43908	P49189	O60783	Q13948	P53396
Q6AI12	P61026	P99999	O43909	P30447	O60784	Q02952	Q96IY4
Q53RE8	P48047	Q14683	O43913	P30493	O60812	O95150	P18085
Q8N9B4	Q9UMS4	P12277	O43914	Q92734	O60814	Q15155	P62750
Q8N8A2	Q15582	P42677	O43915	Q9UQ88	O60825	C9JLJ4	O43920
Q5TZF3	P78417	Q8N1F7	O43916	Q92526	O60826	P26436	Q9Y5L4
Q86W74	Q16576	P50552	O43918	P22830	O60828	P19878	Q9UMS4
Q8WVL7	P33176	P37108	O43920	Q5JXB2	O60830	Q9BX84	P18077
Q9ULJ7	P31040	P30043	O43921	Q00341	O60831	Q96M86	Q16891
Q8N9V6	P02730	Q6IQ22	O43924	P52294	O60832	O00267	P28074
Q8NB46	Q06033	P12429	O43927	P0CG05	O60841	Q9Y5B8	P46109
Q6NXT1	O15067	P35237	O43929	Q13418	O60858	O43708	Q96AG4
Q3KP44	Q14203	Q9Y2T7	O43930	Q01085	O60861	Q9UGK3	P33316
Q9BZ19	P11717	Q9H082	O43933	O75152	O60869	Q6UXH9	O75874
A6NGH8	Q9P1Z9	P67775	O43934	P36957	O60870	Q5JVG2	Q9H4M9
A6NC57	P12035	P61221	O60216	P0C0L4	O60879	P20810	O43598
C9JTQ0	P15259	Q04837	O60218	Q15349	O60880	Q16342	P41250
B4E2M5	P62829	P02649	O60220	P57678	O60884	O94901	Q16543
E5RJM6	P17174	O75534	O60224	Q9Y224	O60885	Q06830	Q9UKK9
Q9H9E1	Q13310	P11217	O60225	A5YKK6	O60888	P42684	P11940
P61109	P30456	Q15008	O60229	O60763	O60890	P24863	O15355
Q92625	P07288	P22061	O60231	P33991	O60906	C9JL84	P24539
Q7Z6G8	P30512	O95336	O60232	P21802	O60907	O95136	P01833
Q8N8V4	P16189	P08603	O60234	P50851	O60909	P30626	P11766
P01008	Q15691	P10768	O60235	P49588	O60911	P29728	P00568
Q9H6X2	P35221	Q9BXP5	O60237	P05556	O60921	Q9NWU5	Q15019
P58335	Q96KP4	P56537	O60238	Q8N1F7	O60925	P53602	P02689
A6NF34	A6NL28	Q9UJU6	O60239	O00629	O60927	P62834	Q9NZN4
Q9UJ72	O15523	Q5SSJ5	O60240	Q07000	O60930	P29122	O14561
P50995	Q9NZN4	Q9NSD9	O60241	P62942	O60934	Q96NZ9	P30626
P27216	P43320	Q9P0L0	O60242	P30492	O60936	Q14524	Q96A08
P04083	P56192	Q8TAA3	O60244	P30084	O60941	Q53FA7	P39656
P07355	P38606	P49721	O60245	Q13155	O60942	Q6ZU35	P08493
P12429	P27695	Q7L014	O60248	Q96FW1	O75027	Q15437	P02786
P09525	P39687	Q9UNZ2	O60256	Q29940	O75030	P29372	O43390
P08758	Q02952	P49755	O60258	Q12906	O75037	Q9NZQ3	O75937
P08133	Q16473	P17174	O60259	Q9UPZ9	O75044	Q9NRP7	P46940
P20073	P33993	P27694	O60260	P08237	O75051	Q9BQW3	P54920
P13928	Q29836	P81605	O60262	P51532	O75052	Q8NBZ7	P51148
O76027	Q16531	O94826	O60266	Q9UKI8	O75054	Q96K19	Q99733
P28039	Q9P258	Q4VXU2	O60268	Q6P2E9	O75056	Q06455	P22087
P19801	Q05682	P61353	O60269	P84095	O75061	Q9Y6M9	P08294
O75106	Q14566	P60228	O60271	Q86UE8	O75063	P78563	Q8WUM4
Q16853	P08134	Q9Y3F4	O60282	Q15404	O75064	Q8TB61	P14060
P21397	O43143	P49189	O60284	O96019	O75069	Q9H9E3	P16671
P27338	P09382	P61254	O60285	P57723	O75071	P28845	O75964
Q06278	P14868	Q02978	O60291	P20073	O75072	Q969W8	Q92820
O60641	Q9H4M9	Q13347	O60292	Q9Y5L0	O75081	P30043	Q99536
Q63HQ0	P13804	O75947	O60294	O60610	O75083	P35858	Q92520
Q10567	Q9Y265	O95573	O60296	Q9H2G2	O75084	P0C7M4	P07741
O43747	P03989	P43487	O60299	Q7L576	O75093	Q8N5J2	P07203
O75843	Q16643	P29144	O60304	P49915	O75094	P46459	P15880
Q9BXS5	Q99613	P46013	O60306	P05386	O75096	A6NGH7	P51452
Q9Y6Q5	Q95604	Q9H2U2	O60308	O95197	O75110	A8MTA8	P61163
P61966	P25786	Q16836	O60309	P30443	O75112	P28332	P78385
P56377	P62314	P08559	O60312	P30455	O75113	Q9Y6D9	P12109
Q96PC3	O75874	Q9NVI7	O60313	Q13185	O75116	Q00610	Q04695
O95782	P35268	Q14258	O60315	P40763	O75122	Q5W041	P31942
O94973	O75390	Q15771	O60318	P10321	O75123	Q05209	Q99436
P05549	P01594	P09471	O60330	Q92878	O75127	Q15811	P61254
P63010	P23229	P20073	O60331	P08133	O75128	Q9NTX7	P20774
Q92481	P30044	P62314	O60333	Q92947	O75131	Q8NG50	P08559
Q7Z6R9	Q8NBS9	O60832	O60337	P51571	O75132	P84103	P42704
Q92754	Q29865	Q9UKM9	O60341	Q8TCJ2	O75140	P06454	Q86YW5
Q6VUC0	Q27J81	P59998	O60343	Q14683	O75143	Q9Y291	Q9NRW1
Q96CW1	P22695	Q96DA2	O60344	Q6PD62	O75144	Q05655	O15400
P53680	P12931	O76094	O60347	P23381	O75145	O94923	Q15041
O00203	P30475	P07858	O60353	Q15691	O75146	Q6TDU7	Q15833
Q13367	Q95365	P21980	O60356	O95816	O75147	O75937	P40197
O14617	P01243	P40763	O60359	P48730	O75150	Q96K21	P01241
Q9Y2T2	P35606	O15371	O60381	P02647	O75151	O43837	O75369
P53677	P38919	Q29RF7	O60383	Q9H0D6	O75152	Q8IUX1	P24752
Q92572	P01033	O43491	O60391	P50552	O75153	Q13608	P35030
P59780	P28331	Q14964	O60403	P62306	O75154	Q9Y2T4	P11684
Q96N21	P11279	O14744	O60404	P30495	O75155	Q13510	A5A3E0
P50583	P58107	Q9H0D6	O60412	P30464	O75157	Q9Y303	P23142
Q9Y6B7	Q13011	Q07960	O60423	P30484	O75159	P62269	P41219
Q9UPM8	P30488	Q01081	O60431	Q32MZ4	O75161	Q9BZC7	P14923
O00189	Q12860	P49591	O60437	P22090	O75164	A1L188	O00264
Q9Y587	Q86V81	Q14141	O60443	P68036	O75165	Q9NXG6	P07305
Q2VPB7	Q15637	P62854	O60449	Q92928	O75167	Q9NUL3	P05091
Q9H0R1	P54136	Q6PKG0	O60462	Q9UKE5	O75170	Q9UKV0	Q96Q06
Q9NUS5	Q9Y623	P24539	O60469	Q14203	O75175	Q9HCJ1	P28482
O43299	Q14195	O75694	O60476	Q5UIP0	O75177	Q8WXG1	Q16663
O14727	B5ME19	Q15417	O60478	P07858	O75179	O75161	Q05682
Q02410	Q04826	Q9NYF8	O60479	P52292	O75182	P51888	P51659
Q99767	O14818	Q15437	O60481	P0CG06	O75185	Q6P1M9	P51970
O96018	P01743	Q14166	O60486	O14556	O75190	Q8NGY5	P15924
O00213	P26583	P05091	O60487	P60468	O75191	O95865	O60610
Q92870	Q13435	P20810	O60488	Q8IZP2	O75192	P28472	Q08495
O95704	Q9Y266	P60763	O60493	Q5VYK3	O75197	O95402	Q9NZN3
Q92624	P10321	P13861	O60496	P48059	O75204	Q8NFM4	Q16853
Q9UM13	Q00341	Q8TAQ2	O60499	P31930	O75208	P53814	Q15631
Q9NYG5	Q86YZ3	P38117	O60500	Q14964	O75223	Q05215	O43768
Q9BS18	P47897	Q13547	O60502	O75608	O75251	Q93038	P02792
P60006	P01602	P62495	O60503	O94788	O75264	P55345	P82979
Q96DE5	Q9Y2W1	Q12874	O60504	Q9H4A4	O75298	P14210	P12429
Q9H1A4	Q92973	P20742	O60506	Q9BZF1	O75306	P05067	P31153
O95996	P30480	Q9C0C2	O60507	P21964	O75312	Q02241	Q15843
Q9UJX5	P26368	P31153	O60508	P54886	O75317	Q7RTR2	P35637
Q9UJX4	Q06323	P21399	O60512	P81605	O75319	Q14596	P12724
Q9UJX3	Q14839	P49720	O60513	P62750	O75323	Q9BXR0	Q9NYL9
Q8J025	O00159	Q96HC4	O60516	P30504	O75326	P48357	Q9HAV7
Q8NCL9	Q96AE4	Q9BS26	O60518	P30491	O75330	O43929	Q15323
P25054	P46783	Q9NSE4	O60519	P46459	O75334	P08637	O94788
Q9ULZ1	P46782	Q9NY33	O60522	Q02539	O75335	P19237	Q10567
P27695	Q9H361	P63220	O60524	Q13188	O75340	Q9BZQ4	P49821
Q9UBZ4	P60900	Q9NYL9	O60542	Q29836	O75347	Q86Y22	Q08380
Q96BI3	Q16695	P26196	O60543	P26196	O75348	P49768	Q15046
Q8WW43	P11277	P00492	O60547	P51572	O75351	Q9H5Q4	F8WCM5
Q9BZZ5	Q13347	P61020	O60548	P22607	O75352	Q9UJW3	P30042
P35414	P48059	P20339	O60551	P15259	O75354	Q9NPZ5	P28331
Q8IW19	Q16181	Q13561	O60563	Q8WWM7	O75356	Q8N138	Q14011
Q96LR9	Q96QK1	Q16698	O60566	P11166	O75362	Q15825	Q92945
Q06481	O14786	O00232	O60568	P30685	O75363	O15525	O14579
P51693	O95831	O43396	O60573	Q8IZL9	O75365	Q5VVM6	P50148
Q9HDC9	P54819	P15121	O60575	P17480	O75367	Q9H6R0	O75821
P02647	P17980	P62277	O60583	O75964	O75368	P06213	P68400
P02652	Q9HAV0	P52566	O60602	O75643	O75369	P34059	P36543
P06727	Q9Y5B9	Q01130	O60603	Q14739	O75376	Q7Z2E3	P62273
P02654	Q99733	P13798	O60609	Q9BVK6	O75379	Q6UW68	P55884
P04114	P30483	Q00796	O60610	Q9Y2Z0	O75380	Q15390	P08621
Q0VD83	P08294	Q03252	O60613	Q53GQ0	O75381	O95498	Q15369
Q6Q788	Q9HBI1	Q9UNX3	O60635	P05109	O75382	P84098	P06239
P02655	P17858	O75821	O60636	Q16881	O75385	Q6PIY7	P34931
P08519	Q14008	P11047	O60637	P13667	O75386	Q5GH76	Q9NR45
P02656	P01614	P04179	O60641	P46379	O75387	P10242	Q04756
P55056	P14649	Q9Y224	O60645	P30510	O75390	P05230	P05023
P05090	P22061	Q86UE4	O60656	P30475	O75391	O43829	Q13243
P02649	P61163	P51571	O60658	P01893	O75394	Q9GZX7	Q9P258
Q13790	Q16658	P25311	O60662	P30044	O75396	Q5VYS8	P04070
P02749	P30462	P17655	O60663	P56537	O75398	Q9BZZ5	P23588
O14791	P30481	Q9H299	O60664	O15042	O75400	Q9P2K9	P08754
Q9BPW4	P30487	P62899	O60667	Q9UHV9	O75410	Q9Y264	Q9UBQ7
Q9BQE5	P00390	Q96TA1	O60669	P46060	O75414	Q08211	Q96AE4
Q9BWW9	Q99439	P50213	O60671	Q9UJU6	O75417	Q15334	O75558
Q9BWW8	P30461	P60866	O60673	Q14247	O75419	Q9BUV8	Q9BQE5
O95445	B2RPK0	Q15323	O60674	P53007	O75420	Q6ZTN6	P07585
O95236	Q7L576	P49773	O60675	Q95365	O75425	Q9HCC0	P07954
Q6UXV4	Q15459	Q9NTJ3	O60676	P19367	O75427	Q9NZN9	P61081
Q9BUR5	P04632	O94776	O60678	Q13428	O75431	P33992	P47929
Q96IL0	O43852	Q92922	O60682	Q6PKG0	O75436	Q9NVW2	Q92522
Q8IVJ8	Q14766	Q96I24	O60683	Q15008	O75438	Q00889	O15260
F7VJQ1	Q6UX71	P00747	O60684	Q99436	O75439	Q30154	O60828
Q53RT3	Q07955	O15145	O60687	P18463	O75446	Q8NA92	P05108
Q13794	Q9P2E9	Q01844	O60688	O43809	O75448	Q49A17	O95292
Q7Z2E3	P11055	Q9Y696	O60701	Q9Y5A9	O75449	P04180	P54709
P07741	P30154	O15260	O60704	O00483	O75459	Q7Z2D5	Q9NQC3
Q8IXF9	P13535	Q04760	O60706	P62753	O75460	Q6AW86	P11511
A6NM10	P07602	Q14978	O60711	Q29718	O75461	I3L1E1	P32320
Q96PS8	P23083	O95433	O60716	P46781	O75462	P04275	Q9Y3I0
Q8NBQ7	P28066	P36957	O60721	P01859	O75467	Q11206	Q7RTV0
P29972	P54920	P58546	O60725	Q96I25	O75473	Q5T750	P61513
P41181	Q92900	Q9Y617	O60729	P10319	O75474	Q9Y6L7	P17900
Q92482	Q8NE71	Q14195	O60732	P04049	O75475	O75072	P56385
P55087	P62269	P17931	O60733	Q9UNS2	O75477	Q96JA3	P11836
P55064	Q08J23	O15355	O60739	P31150	O75478	Q9UI32	P51571
Q13520	P30466	Q15155	O60741	P35659	O75486	P31276	P47985
A6NL99	P15090	O15020	O60749	Q9NR09	O75487	Q5T5C0	P62854
O14520	Q16836	P35659	O60755	Q86VI3	O75489	Q96SK2	P09234
O94778	Q9UJZ1	P24941	O60759	P60510	O75494	Q9NX45	Q14152
O43315	Q9NZN3	Q99829	O60760	P24752	O75496	Q9H6S3	P07911
O60306	P30485	P09661	O60762	Q5VWX1	O75503	O95758	P62269
Q5H913	P30479	Q9UHB9	O60763	P20794	O75506	Q6IPM2	Q13526
Q3SXY8	P27635	Q8N1G4	O60765	P18465	O75509	O60911	P49755
Q6NSI1	P08754	Q96AX2	O60779	P28340	O75521	Q92752	Q15637
A8MYR8	P06454	Q14151	O60783	O43847	O75525	Q9BWW4	P40429
Q9Y2Y0	P28838	Q13423	O60784	Q9H583	O75526	Q92902	P51888
Q66PJ3	Q9TNN7	Q96HE7	O60806	O60664	O75528	Q05707	P10644
Q15041	Q70J99	Q9UHB6	O60810	Q9H2K8	O75529	O94760	O76009
Q8N6S5	P30505	Q9HDC9	O60811	Q8N4C8	O75530	P28335	Q9UBW5
P10398	O43776	P30085	O60812	P49674	O75531	P30519	P62195
Q6UW56	P22087	Q9H0A0	O60814	P42025	O75533	Q9UGC6	P31689
Q96P48	P32942	P42765	O60825	O00505	O75534	Q9NW81	Q16630
Q8WZ64	Q9Y617	Q92621	O60826	O95487	O75554	Q8NEZ2	P16109
Q8WWN8	Q13428	Q9H9B4	O60828	P30501	O75558	Q96QU1	P05556
Q96IT6	O00567	P18754	O60829	P30480	O75564	Q92935	P06276
P25098	Q6PKG0	Q13733	O60830	P01876	O75569	Q9GZS3	P51665
P35626	Q9NTJ3	Q5JPE7	O60831	Q13151	O75570	P15884	Q99685
Q92747	Q9Y696	Q27J81	O60832	P22492	O75575	Q8TF61	O95336
O15143	P78347	P13073	O60840	Q9UHB9	O75581	Q9HBI6	Q9HAT2
Q8IWT0	Q6P2E9	P47914	O60844	P31327	O75582	Q14320	P26439
Q7LC44	O95782	P15170	O60858	Q9NTI5	O75586	Q8NI08	P12532
P15514	P15814	P05155	O60861	P16083	O75592	Q8IV04	Q00796
O15033	O60812	P10644	O60869	P43307	O75600	Q9NYJ7	P52815
P84077	Q09028	Q16630	O60879	Q8WXF1	O75604	A6NMB9	Q01081
P61204	Q15833	P28070	O60880	P52565	O75607	P33765	A1L0T0
P18085	P45974	Q93008	O60882	Q2M2I8	O75608	Q5VT25	Q9Y265
P84085	P24752	Q15293	O60883	P52789	O75616	Q9NUQ9	P04216
P62330	P16989	Q71UM5	O60884	Q15631	O75618	Q8IZ41	O60888
Q8N6T3	P06493	Q9BZZ5	O60885	P20742	O75629	Q9H0R1	P20810
Q8N6H7	P18621	P06703	O60888	Q08170	O75635	Q9Y2Q1	P08195
Q9NP61	P01893	O76003	O60890	Q10570	O75638	P30443	P09012
P53367	P16581	Q8WWM7	O60894	Q14839	O75643	Q8WW52	Q8WU39
P53365	Q00325	Q9NR45	O60895	O94776	O75648	Q9Y5G6	P16035
Q13795	P49448	A0FGR8	O60896	Q5T9A4	O75663	Q8N6C8	Q16643
Q8N1W1	P62888	Q99459	O60902	Q9Y4W6	O75665	Q8WXX7	P62993
A8MVX0	Q92930	P53992	O60906	O43396	O75674	O75469	O60262
A5YM69	Q9NTK5	P26358	O60907	P33993	O75676	Q9H4L5	Q9NR30
Q8N4T4	P01767	P11766	O60909	P42224	O75683	O00418	Q9Y6Q1
Q9HCE6	P01593	Q92526	O60911	P50453	O75688	P47870	Q16181
A6NJG6	Q92688	O94925	O60925	P29590	O75689	Q5MCW4	P61758
P05089	P15151	Q92896	O60928	P62633	O75691	Q9NXH8	Q9Y285
P78540	Q9NRW1	Q9BR76	O60930	P30460	O75694	O43374	P62745
Q9NWB6	P15121	Q08170	O60931	P46777	O75695	Q14154	P00740
A1IGU5	P50993	P19827	O60934	P01892	O75712	Q4G0Z9	P02812
Q9NXL2	Q02383	Q92764	O60938	Q96HE7	O75717	P43631	Q96HE7
Q8TER5	P62753	P28074	O60939	P51153	O75718	Q86TG7	Q15363
Q92888	P50213	P52701	O60941	Q9UHD2	O75746	Q96PV4	P53672
Q92974	O00264	Q9NR31	O60942	Q9ULA0	O75751	P51659	P08519
Q9NR81	A6NJS3	P07947	O75015	P47895	O75752	Q9HC78	P29350
Q9NR80	Q9Y3F4	Q9UNM6	O75019	P11802	O75764	P17025	Q6MZM9
Q12774	Q86UP2	Q14525	O75022	Q9NQ39	O75771	Q16611	Q9HC38
Q15052	P01610	Q9UN86	O75023	Q7Z3U7	O75781	O14757	P98179
Q14155	P50995	Q9P1U1	O75027	P07196	O75787	Q4G0P3	Q9UNX3
Q7Z628	P61604	O14579	O75030	P58107	O75791	Q96PN8	P55060
O43307	Q09160	P52789	O75031	Q13620	O75792	Q6N069	Q9UBI6
O15013	Q9ULI3	P61289	O75037	Q08945	O75794	Q9H0X9	Q92598
O15085	Q02880	Q96C19	O75044	Q15746	O75795	Q8IWU5	P11166
Q9NZN5	P16949	P04196	O75052	P61586	O75807	Q9HAU0	Q14061
O94989	Q9Y2X3	Q6P2E9	O75054	O95831	O75808	Q07812	Q9BZG9
Q5VV41	P04431	O75475	O75056	P24844	O75815	P50552	P09668
Q96PE2	P62841	O14974	O75061	Q15005	O75817	Q5T1B0	Q13361
Q8IW93	O14979	P18583	O75063	P48735	O75818	Q8TDM5	P02741
Q6ZSZ5	Q15286	O60313	O75069	P48556	O75820	Q9BXT5	P08118
Q86VW2	P62195	Q32MZ4	O75071	P20339	O75821	Q99836	Q86U42
Q96DR7	P05091	P50851	O75072	P28838	O75822	P82094	P18846
Q8NDY3	Q15046	P33316	O75074	P18464	O75828	P09529	P55036
Q9NX46	Q8N163	Q5VYK3	O75077	O76094	O75832	O95427	Q6IBS0
Q5SW96	P31949	P61956	O75078	Q5T4S7	O75841	Q969M7	Q15008
O14497	Q14141	P00403	O75081	Q9Y5M8	O75843	P0CG40	P11387
Q9Y4X5	P61088	P43304	O75083	P50995	O75844	Q96BD5	Q12904
Q8NFD5	P05198	Q8TEM1	O75084	O95218	O75864	Q9Y2B9	P35998
O95376	P49591	A5YKK6	O75094	P62308	O75865	O75530	P50453
Q8N7S6	P01601	Q9Y6G9	O75096	Q02978	O75874	P55107	P24666
Q99856	Q14019	Q9BXJ9	O75106	P30498	O75879	Q13315	P18754
A6NKF2	P07954	Q7Z2W4	O75110	P30459	O75880	Q96AX2	P12110
P29374	Q9UKV3	Q9UBT2	O75112	P30490	O75881	P52757	Q8TC12
Q8IVW6	P10768	P04181	O75113	P01889	O75882	Q9BRQ3	O60664
Q4LE39	P07360	P14324	O75116	P01891	O75884	Q8TCT9	O14558
Q03989	P20042	O43684	O75121	O15355	O75886	Q8TBE7	Q02978
Q14865	Q9Y230	Q12904	O75123	P56385	O75891	P26572	P62308
Q68CP9	P24539	P46379	O75128	P10316	O75896	Q9H2W1	P19971
Q9Y4B4	P01600	Q9H223	O75129	Q29865	O75897	O75820	P17174
O43488	P55084	P00751	O75131	Q12840	O75901	Q8IZF2	P42765
O95154	P04432	Q13085	O75132	P22694	O75907	O43294	Q71UM5
Q8NHP1	P35998	Q9UJS0	O75140	P00491	O75909	Q92989	Q00765
Q8N8L6	P39656	P42766	O75143	P00352	O75911	Q01780	P20042
Q969Q4	P20340	P69849	O75144	Q14344	O75915	Q99571	Q9UK55
Q9NXU5	Q13185	Q9HC38	O75145	P23921	O75920	P54105	Q01844
Q8N4G2	P09543	Q8IYB3	O75146	Q7Z3J3	O75923	O60884	P06454
Q8IVW1	P49915	Q9Y285	O75150	P27694	O75925	Q5M775	Q8NI22
Q0P5N6	Q9NU22	O43795	O75151	Q13867	O75928	Q2I0M5	P55010
P40616	Q92769	P55010	O75154	P29144	O75934	Q12951	Q3ZCW2
P36404	Q96KN2	Q9BYZ2	O75157	Q15417	O75935	P30050	P00813
P36405	Q15555	Q6NZI2	O75159	Q7KZI7	O75937	Q6UWP8	Q14240
P40617	Q13765	P42285	O75161	P06730	O75940	Q8IUX4	P43686
P49703	P62913	Q01995	O75164	P78417	O75943	Q12765	P80108
P56559	P06331	O95202	O75165	P18206	O75947	Q6KCM7	Q96KP4
Q9Y689	P25789	Q9NUQ9	O75167	Q9Y6D6	O75953	Q13398	O75348
Q96KC2	P63096	P27361	O75170	Q9H1A4	O75954	Q3YBR2	P53621
A6NH57	P62318	Q14019	O75173	P50613	O75955	Q9BXP5	Q9BRA2
Q9H0F7	P62263	P49756	O75175	P49748	O75962	P43119	P38606
Q96BM9	Q07065	P07686	O75177	P62993	O75964	Q9Y5E8	P10451
Q9NVJ2	P02745	Q8TEX9	O75179	P30453	O75970	Q96BR1	P60413
Q6T311	P20774	P51572	O75182	Q96G03	O75971	Q92828	Q13442
P04424	P01609	O60884	O75190	P40222	O75973	Q16760	Q13561
Q8N2F6	P50502	Q14532	O75191	P10155	O75976	O14576	P49588
Q5T9G4	P01825	Q9BVK6	O75192	P10314	O75995	O43301	A6NHG4
Q9NVT9	Q14247	P12081	O75204	Q92599	O76003	Q8N9E0	P51572
Q8NEN0	P49720	Q86U42	O75208	Q1KMD3	O76009	P61328	P53597
Q5W041	O60664	P36955	O75223	P35613	O76011	Q9BRX5	P05062
Q5T2S8	O60716	O43432	O75251	P16189	O76013	P48551	Q6UXB8
Q6NXE6	P07197	O94906	O75293	Q05655	O76014	Q8WXG9	P39748
Q96C12	P14543	P62318	O75298	P11310	O76015	O43903	Q9BVK6
Q9H6L4	Q9Y3I0	O15067	O75306	P07741	O76021	P49961	P78527
Q8IUR7	P29144	P63208	O75309	P61020	O76024	Q9BW04	Q14257
Q7Z3E5	O43491	P50402	O75310	P16401	O76027	Q96CP6	Q04941
Q9P291	P08590	Q9UDY2	O75311	Q9NYL9	O76031	P22223	Q13557
P0C7Q2	P36222	O14773	O75312	P18621	O76038	Q14202	Q9BY32
Q7L311	O00231	Q96I99	O75317	Q9Y4L1	O76039	P53567	Q07812
Q9UH62	P13693	O95347	O75319	Q6UXN9	O76041	Q9BTT0	Q9UIJ7
Q6P1M9	Q9Y6R7	Q09161	O75323	Q9H3N1	O76050	A7E2F4	P61221
Q7L4S7	P17812	Q9NTI5	O75324	P55265	O76054	P49798	O00299
Q5H9R4	O43242	P08237	O75325	P54577	O76061	O95208	Q9HAV0
Q9HBZ2	Q9NVA2	P25685	O75326	O00139	O76062	Q12794	P35749
P27540	Q07020	P52948	O75330	P50570	O76064	Q8IZP6	Q96A26
Q9NZ32	Q93009	P68400	O75333	P62241	O76070	Q9C0D5	O00487
Q86WX3	Q9UBE0	P30626	O75334	O00507	O76071	A6NFK2	P80511
P56211	P01608	P35611	O75335	Q96Q40	O76074	Q9P2W1	P13637
Q9UBL0	Q31612	Q14344	O75340	P30566	O76075	Q9NRF2	Q9Y617
P61160	P01599	P00966	O75342	P30505	O76080	Q96S15	Q96QK1
Q9P1U1	Q14157	P55854	O75343	P30512	O76081	Q02127	Q9NVJ2
Q9C0K3	P01607	Q13242	O75344	P30519	O76082	Q86YL7	P09669
P61158	P28070	O15173	O75346	P30457	O76087	Q9UPM8	Q9P2E9
Q9BPX5	P39060	P16435	O75347	P30462	O76094	P43363	Q96DI7
Q9H9F9	Q9BXR6	Q13418	O75348	P01877	O76095	P08034	P11277
Q9GZN1	P33992	P23634	O75351	P30042	O77932	Q10589	P55809
Q9H981	Q14651	P06702	O75352	P38159	O94760	Q9NZH6	O43837
O15144	P29350	Q9NZB2	O75354	Q9HCC0	O94761	Q14031	Q16698
O15145	P28482	Q63HN8	O75355	Q9UN86	O94762	Q9H228	Q9Y678
P59998	Q7Z3Y9	Q6IBS0	O75356	Q9UL25	O94763	A0PJW8	Q8TAX7
O15511	Q8WZ75	Q9Y6N5	O75360	P31146	O94766	Q9NP72	Q8TF66
Q7Z6K5	P43304	P68036	O75362	Q99666	O94768	Q9ULF5	O94760
P49407	P11177	Q9Y2B0	O75363	A6NKT7	O94776	Q8IY81	P84095
P32121	P21281	Q9BWD1	O75364	Q86YP4	O94782	Q15149	Q9BSJ8
P36575	P30040	A0AVT1	O75365	P58546	O94788	Q96KR7	P0CG38
Q8N5I2	P36776	P11279	O75366	P60891	O94804	P04908	P17568
Q8TBH0	Q8TDL5	P35555	O75367	O14715	O94806	O00391	P16989
Q96B67	P49006	Q96P70	O75368	Q13619	O94808	Q9Y691	P11586
Q8NCT1	Q08945	P51532	O75369	Q8NFI4	O94811	Q63HM1	Q9NY12
A6NEK1	Q93084	Q8WVM8	O75376	P53985	O94813	Q96SE7	Q14498
P10523	P49721	O60749	O75379	O43776	O94817	Q8N6H7	P21810
P15289	Q14520	O95758	O75380	Q9Y376	O94819	Q8IY84	P21281
P15848	Q15424	Q99715	O75381	Q9Y520	O94822	Q86V48	Q8WU90
P51689	P31689	Q9Y3Z3	O75382	O43491	O94826	Q9Y2M0	Q9HDC9
P51690	O95757	Q9BTT0	O75385	Q9H2U2	O94829	Q9Y3I0	O43765
P54793	Q03252	Q9NVP1	O75386	O60547	O94830	Q9Y2F5	Q14699
Q96EG1	P08311	P02652	O75387	Q7L2H7	O94832	Q9BQY6	Q08257
Q5FYA8	P99999	Q8WXF1	O75388	P50454	O94842	Q8N715	Q9UHA4
Q5FYB1	P31942	P48147	O75390	Q9TNN7	O94851	P56177	Q96L21
Q5FYB0	Q96AG4	Q16401	O75394	P21127	O94854	A6NNS2	P19013
Q6UWY0	P00813	P39748	O75396	P03989	O94855	P40189	O75475
Q5T4W7	P35030	Q12797	O75398	P30456	O94856	P55201	Q9UMX5
Q9H2C2	O75947	Q9H307	O75400	P30450	O94864	P27701	Q9Y512
O00192	P14780	P49589	O75409	P01860	O94868	Q9BZV1	P67775
Q96QS3	P43686	Q9UBQ7	O75410	O15143	O94874	Q96DB9	Q3LI83
P18440	Q9H0C2	P49419	O75414	P51692	O94875	Q96SD1	P43121
P11245	P61313	P46087	O75417	P00403	O94876	P32418	O96000
Q9HBK9	O60763	Q9Y2Q3	O75419	Q6P1J9	O94880	Q70CQ1	Q12907
P0C7U2	P30486	Q13576	O75420	P11908	O94885	Q69YZ2	Q9UI15
P0C7U1	P16284	Q92820	O75425	P43246	O94886	Q8WXG6	O94826
Q13510	Q7Z7M0	P22090	O75426	Q99798	O94887	Q9H5Z1	P14406
Q9NR71	Q13423	Q13620	O75427	Q99661	O94888	P10155	P11177
Q9ULH1	Q9Y262	Q13409	O75431	Q95604	O94889	Q8IWX7	P07359
O43150	P59190	O75489	O75436	O75153	O94892	P29466	P11171
Q8TDY4	Q9UHD8	O76013	O75437	Q04826	O94898	P49758	Q9NX24
Q495Z4	Q31610	Q92769	O75438	Q9P1U1	O94900	Q8N1W1	Q00013
Q8WXI3	P46459	O00629	O75439	P18462	O94901	Q6ZMG9	P61019
Q8WXH4	P35237	P51665	O75444	Q9BS26	O94903	Q14994	Q5SSJ5
Q8WXK4	Q9BYZ2	Q9HAV4	O75446	Q9Y4E8	O94905	Q96DT7	Q1KMD3
Q8WXK3	P35637	Q9BQ39	O75448	O43719	O94906	O60888	Q9H910
A6NK59	P06326	O60488	O75459	O43852	O94907	Q9HBU6	Q9Y3A5
Q8WXK1	Q9H299	O75531	O75460	Q9UBQ5	O94910	Q9UH90	P04180
Q96NS5	Q06210	P35658	O75462	Q9Y5S2	O94913	P51801	Q96IU4
Q8WXJ9	Q7Z3B1	P29966	O75467	P67809	O94915	Q9H0C5	O00154
Q6ZVZ8	Q14978	O75828	O75469	O60716	O94916	Q16820	P15104
Q9Y576	P22914	Q9NQW7	O75473	Q93100	O94919	O95460	P55263
Q96Q27	P11597	Q15582	O75474	O60282	O94921	P33121	Q16795
Q9Y575	Q9NZI8	O60684	O75475	O95336	O94923	Q9H2P9	P60903
Q9Y574	Q15717	P51114	O75478	P14324	O94925	Q92623	O95299
Q8WWX0	P06239	P07942	O75486	P08240	O94927	P20853	Q14165
Q9NWX5	P54289	Q9BT78	O75487	Q92538	O94929	Q59H18	Q13200
Q9H672	Q02218	Q14789	O75489	Q9UNL2	O94941	Q9HBA0	Q8TAA3
Q9H765	P62277	P22307	O75493	Q9UI26	O94952	Q6UWE0	Q8N2U0
Q96DX5	P21397	P60891	O75494	Q14444	O94953	Q53H96	Q27J81
Q8N9N2	P35222	O43747	O75496	P28070	O94955	Q9UIS9	P11226
Q9H1I8	Q9NZM1	Q16822	O75503	Q99615	O94956	Q5H9S7	P17980
Q8N3C0	Q5VYK3	O14617	O75506	Q13501	O94964	Q5T9C2	P06132
P50553	Q9HDC9	O43809	O75508	Q7L9L4	O94966	Q15415	Q7Z7H5
Q99929	P01742	P62851	O75509	P24666	O94967	Q8TBY0	P35237
Q9NQ33	P36542	P55735	O75521	Q08379	O94972	Q12840	Q9UHX1
Q6XD76	P54727	Q13492	O75525	Q6IN85	O94973	Q9UKF7	P35659
Q7RTU5	P52701	P06727	O75528	Q9Y478	O94979	P61812	P12081
Q9ULZ3	P46781	Q8N1A0	O75529	Q9Y3B4	O94985	P55196	P12259
Q9Y294	P50570	P49257	O75530	Q9Y2W1	O94986	Q7Z589	P31151
Q9NVP2	Q99729	O00154	O75531	Q9Y6E0	O94988	Q9UBW7	P26998
Q7L266	P41091	P55036	O75533	Q9H4M9	O94992	Q2M2I3	P04181
P07306	Q9Y613	P62995	O75534	P78559	O95049	Q9Y5F9	O43396
P07307	Q14498	Q13724	O75541	P05062	O95057	Q9UEY8	Q6IAA8
Q9NR48	P02792	Q07866	O75553	O00170	O95059	P98175	P42677
Q9UBL3	P35613	O75526	O75554	O00429	O95067	P17066	Q86WR0
Q9BVC5	P09525	P20020	O75556	Q96ST3	O95070	P17544	P33991
P78348	P51148	P46821	O75558	P13674	O95071	P05556	P0CG39
Q16515	Q15021	P02656	O75563	Q16698	O95081	Q9Y2U8	Q9UL25
Q9UHC3	P08174	P84095	O75564	O95071	O95084	Q9Y6N5	P04275
Q96FT7	Q14166	Q13404	O75569	O95399	O95104	Q8TEW8	Q96HC4
Q9NY37	P01761	Q92878	O75570	O95433	O95125	P31146	P62714
P42127	P54578	O76015	O75575	P30466	O95139	P63173	Q9NVA2
Q92484	P23588	P80723	O75578	P08134	O95140	P20138	Q8WW12
Q92485	P12429	P20908	O75581	Q5JQF8	O95147	Q8IY17	Q15836
O95671	Q9UNM6	Q9Y230	O75582	Q9UI12	O95149	Q96MT3	P61956
P46597	Q9UHX1	P10515	O75586	Q9UKM9	O95154	P14770	P31323
P17405	Q02325	Q9Y520	O75593	P16190	O95155	Q9H8J5	P33992
O43681	P05976	Q9NZN3	O75594	Q99996	O95158	Q13326	P35221
Q9NWL6	P56537	P23142	O75596	O75131	O95159	Q9Y6Q6	Q9NQR4
P08243	Q12907	P12110	O75600	P24928	O95163	O60635	P35611
Q9BZE9	O94973	P24821	O75602	P18031	O95164	P20338	Q70J99
A6ND91	P67775	P08590	O75603	Q14789	O95166	Q8WXF0	P28799
P20933	Q15848	P63151	O75604	Q14847	O95168	Q02543	Q16864
Q5U4P2	Q1KMD3	Q96SI9	O75607	Q9Y4A5	O95169	Q9H2X9	O43242
Q6ICH7	Q9UDY2	P23229	O75608	Q9Y383	O95171	O43556	O75832
Q12797	P30046	Q86XP3	O75610	P09471	O95178	P28328	Q05519
Q8IZT6	P17600	O75368	O75616	Q8N1G4	O95182	P04278	O75131
Q9BXN1	Q99536	P24928	O75618	Q16630	O95183	Q14642	Q04323
Q96KQ4	O96008	P14678	O75626	P01861	O95197	Q8NHY0	P23229
Q13625	Q13151	Q15435	O75628	Q13098	O95199	P16260	P43304
P26436	P15153	P55769	O75629	O15173	O95201	Q5TAT6	Q9UBE0
P00966	P62333	Q9P035	O75631	P51531	O95202	P40121	P62304
Q2TB18	P08237	Q15020	O75635	P26583	O95208	P29972	Q07960
Q9Y284	Q9NPY3	Q9Y3U8	O75636	P08758	O95210	Q9H869	P63218
Q6HA08	Q6NXT2	Q96FW1	O75638	Q9UJ70	O95214	O76074	P53985
O14525	Q13228	Q9Y2Z0	O75643	Q01650	O95218	Q9UPQ3	P50402
O75129	Q13103	Q9UNS2	O75648	Q8TCG1	O95219	Q8TAC1	Q9C005
Q9NVM9	P57721	O14787	O75663	P43490	O95229	Q9NTX5	P55957
Q8IXJ9	P14550	P38405	O75665	P16152	O95231	O75334	Q9UDW1
Q76L83	P62191	O76014	O75674	P15170	O95232	P41161	Q96KN2
Q9C0F0	Q7L2H7	Q9NZ08	O75676	Q13616	O95235	O15232	P14780
Q8WWH4	Q00688	Q9UL25	O75677	O14974	O95236	Q9NRW4	P78347
O60312	P07741	P15144	O75678	P61221	O95237	Q2L4Q9	O75489
O94823	Q14676	O75915	O75679	Q9P289	O95238	P47710	Q8N5K1
Q9P241	Q15008	Q9Y6E0	O75683	Q9NUQ9	O95239	Q9P2R6	P19623
P98196	P16930	P24666	O75688	P16520	O95243	Q9NZS2	P49419
Q9Y2G3	Q13085	P62942	O75689	Q31612	O95248	Q96LI6	Q99417
Q8NB49	P35916	P19087	O75694	Q9BQG0	O95249	Q9BWG4	Q07065
P54707	Q9NY33	P02748	O75695	O75874	O95251	Q6IQ49	O95831
Q9HD20	P68400	P23368	O75711	O75477	O95255	Q9UKA8	Q15274
Q9NQ11	P28074	Q5T9A4	O75712	O75376	O95258	O95561	P06732
Q9H7F0	P04080	P30837	O75715	Q9GZT3	O95260	P21860	P30085
Q4VNC1	Q92922	Q6EEV6	O75716	O43865	O95263	Q9NSY1	O15347
Q4VNC0	O75475	Q9HCC0	O75717	Q9Y696	O95267	P09630	O00159
P05023	O95347	Q8TD47	O75718	O94804	O95271	Q8NFY4	P37198
P50993	Q9UQE7	O95292	O75746	O43447	O95273	P62805	Q9NZ01
P13637	P38159	Q9Y6C9	O75747	O60885	O95274	O95047	Q9NYP7
Q13733	Q8TEX9	Q14690	O75751	O60264	O95292	Q9UJP4	P59768
P05026	P61764	P63313	O75764	O00232	O95294	O00168	Q9H773
P14415	O95336	P11488	O75771	Q16352	O95295	Q99680	P0CW19
P54709	Q99873	Q12888	O75781	O00487	O95297	Q9Y4Z0	P54136
Q9UN42	P62714	P13693	O75783	Q8N0Y7	O95299	Q9Y4F5	O43488
O14983	Q6ZMR3	O94905	O75787	Q07065	O95302	Q96SL4	P10620
P16615	P11766	P05976	O75791	P30461	O95319	Q9UHE5	P63279
Q93084	Q12888	Q9NUU7	O75792	Q13315	O95336	P35626	Q15257
P20020	Q99969	Q96CW1	O75795	Q13330	O95340	P04156	Q15428
Q01814	P68036	Q96L21	O75800	P01834	O95342	P05386	P42166
Q16720	P78344	Q5JXB2	O75808	Q32MK0	O95347	P49641	P03973
P23634	Q9C0C9	P20648	O75815	P28074	O95352	O43521	O14745
P98194	O43719	P06241	O75817	Q8TEM1	O95359	Q96HC4	Q9NRP0
O75185	Q9HAV4	P08574	O75818	Q5MIZ7	O95361	Q96FS4	O00231
Q8TBG4	P63000	P00488	O75820	Q8WVM8	O95363	P61160	P12829
Q8IUZ5	P50914	O43290	O75821	Q7Z4W1	O95365	O00213	P31937
P05496	P49419	P20674	O75822	P19087	O95372	Q8NBA8	Q14508
Q9NW81	Q93008	O75347	O75828	P52888	O95373	Q9NS85	O43399
Q9ULK2	P42285	Q96G03	O75829	P30876	O95376	P60606	Q96GU1
Q5T6C5	P16671	P05997	O75830	Q13404	O95379	Q9ULM2	P46060
Q06055	P51610	P11908	O75832	Q15286	O95382	Q8N103	Q9UNM6
P24539	Q9UJU6	Q08257	O75838	Q15155	O95391	Q92575	P25205
P48201	Q01995	Q5JTH9	O75840	Q8NB90	O95394	Q03181	Q8N0Y7
Q14CW9	Q6IBS0	P23921	O75841	Q9P2I0	O95395	O75030	Q7L1Q6
Q7Z4Y8	P62750	Q7L1Q6	O75843	P48651	O95396	Q5JRX3	P48426
Q9Y2Q0	O00187	P55327	O75844	P20674	O95399	Q9NW68	O95433
Q9NTI2	Q9C0C2	Q6DD88	O75845	P57740	O95400	Q9UKX7	P52943
Q5VTU8	P35443	P62633	O75865	Q08209	O95402	Q9NYT0	Q86SX6
P98198	Q13045	Q9BY44	O75871	Q9BR76	O95405	Q6P1X5	Q9NZT1
O43520	P18754	P30046	O75874	Q9BT78	O95406	P46020	Q13310
O60423	P01036	P62910	O75879	O43747	O95409	Q13286	Q9Y5S9
Q8TF62	Q92859	Q8N1N4	O75880	P0DJD0	O95415	Q00653	P12955
Q8NBU5	Q01469	O15347	O75881	P45983	O95425	Q9Y3M8	P63096
Q6PL18	Q96P70	P20290	O75882	P04899	O95427	O15460	P01178
Q96QE3	O76021	O00203	O75884	O43148	O95429	Q9NYY8	P18054
Q5SQI0	Q07960	P21964	O75888	P42229	O95433	Q92481	O00410
Q86WG3	P01037	Q9UBE0	O75891	P49589	O95436	F8WCM5	O43561
Q9ULI0	O15355	P55809	O75896	O00264	O95445	P11161	P20962
Q9NVI7	O14579	P07197	O75897	Q16401	O95453	Q14677	P55786
Q5T2N8	P00492	P46063	O75899	P54646	O95455	Q8TE23	Q9H2U2
Q5T9A4	O15371	Q13228	O75900	O00116	O95456	Q6X4W1	O60841
O95260	Q13561	Q9Y295	O75907	P54819	O95461	Q16627	Q9UHQ9
P18846	P31153	Q15021	O75908	Q16512	O95466	Q15843	O75459
P15336	Q9UK76	Q9UMX0	O75909	P30479	O95470	Q7Z7F7	P60763
P18847	P08621	P12931	O75911	P40616	O95471	P17017	P33993
P18848	P22692	Q92597	O75912	P10909	O95475	P42702	Q9BQA1
Q9Y2D1	Q14683	P34896	O75914	Q9UP83	O95476	Q6ZSG2	P36952
P18850	Q9UL46	P00568	O75915	P46063	O95477	P61927	Q12874
Q99941	P61221	P43034	O75916	Q9UJS0	O95478	Q9BRX9	Q14696
P17544	P59665	P12955	O75920	Q8TCT9	O95479	O60716	Q7Z3Y8
Q9H0Y0	P59666	P47985	O75923	P35658	O95486	O60268	O76070
O94817	Q86Y46	P84090	O75925	Q14166	O95487	Q13620	Q08J23
O75143	P20160	P11310	O75928	P11488	O95490	P62140	Q13148
Q2TAZ0	Q16352	Q9UM54	O75935	Q8TC07	O95502	Q02928	P41252
Q96BY7	P35611	O15027	O75936	P43304	O95503	O95864	Q9NSD9
Q9NT62	Q04760	O15511	O75937	Q6L8Q7	O95528	Q15014	Q02750
Q8WYN0	Q92621	Q86YZ3	O75940	Q99961	O95544	P60508	O00148
Q9Y4P1	P26358	O96019	O75943	P11388	O95551	P08684	Q12805
Q96DT6	P26196	O94874	O75947	Q66LE6	O95562	Q8N573	P62495
Q86TL0	P20336	P61626	O75949	P27448	O95563	Q96PD7	P18428
Q9H1Y0	P62495	Q13596	O75951	P35237	O95568	Q96NY7	O75608
O95352	Q07666	P00533	O75952	O95721	O95571	Q92599	Q13835
Q7Z3C6	Q9UBF2	P26232	O75953	Q8NF37	O95573	O00206	P62191
Q674R7	P39019	Q02818	O75954	P06703	O95602	Q8IVA1	P15259
Q9BSB4	P81605	Q13619	O75956	P20648	O95613	P13224	O75436
Q32M88	P02452	O75822	O75962	Q5D862	O95619	Q8IXM7	P62330
Q9UII2	Q9BUJ2	P11277	O75964	Q9BQ67	O95620	Q13433	Q96C19
Q8N6G6	Q9BTT0	P10253	O75969	Q9BQA1	O95625	Q9UMR5	P11844
Q86TH1	P62847	Q00688	O75971	O75534	O95628	O75496	P22090
P82987	P15170	Q92974	O75973	P61962	O95630	Q86VS3	Q15382
Q6UY14	P02747	O14776	O75976	P33240	O95631	Q9H0J9	Q8WZA0
Q6ZMM2	P07942	Q14160	O75995	Q9GZP4	O95633	P49640	P51808
Q8WXF7	P60981	P07108	O76000	Q9BYZ2	O95639	O00167	Q13576
Q8NHH9	O75396	P30419	O76001	O94915	O95644	Q14692	Q13740
Q6DD88	P62249	P06756	O76002	Q9Y5K6	O95671	P43364	P14324
O43313	P20337	O00116	O76003	Q9BXP5	O95672	Q92600	O75521
Q13315	Q05469	P63162	O76009	Q9H1R3	O95674	Q4VXA5	Q6A162
P54259	Q9Y2G3	O00267	O76011	O60563	O95677	P51178	P00390
P54710	P09471	P05090	O76013	P55263	O95678	P58340	P13533
Q92858	P25788	P13674	O76014	P49736	O95684	O75173	P10645
Q8N100	Q9NYL9	Q8IYD1	O76015	P25440	O95685	O94850	Q7Z4W1
Q96SQ7	Q16881	Q92522	O76024	P62854	O95696	P00519	Q9H3K6
O00244	P04208	P56134	O76027	P30419	O95707	Q9BYZ6	Q04828
Q9Y6H3	P17096	O60282	O76031	P30483	O95714	Q99584	Q13423
P20648	P11387	P62745	O76038	P30485	O95716	P55786	Q9NX55
P51164	Q02978	Q14669	O76039	P30487	O95718	O00141	P46108
P56381	P50851	Q15075	O76041	P30488	O95721	Q00444	P07099
P56385	P00403	P22059	O76042	P22087	O95747	Q8N8C0	P16157
O75947	P60228	Q9H583	O76054	O15131	O95749	P49908	Q9NRR3
P18859	P51888	Q9NZN4	O76061	P51946	O95751	O75356	P62072
Q99766	P49257	O43615	O76062	P51665	O95755	P62136	P08575
O75964	Q8WWM7	P45973	O76064	P26358	O95757	O43908	P05413
P00846	Q8N1F7	P30566	O76070	Q9HD45	O95758	Q9UQB8	Q96CN7
Q04656	O95716	P10155	O76071	Q9UHI6	O95759	O95267	Q99471
P35670	Q13547	Q9UIA9	O76074	A8MTJ3	O95772	Q9Y463	Q04637
P03928	Q8TAA3	Q12873	O76076	Q9NR28	O95777	Q8N720	P15374
O43861	P46778	P51812	O76080	P30626	O95782	P02771	Q8NCW5
O75110	P27487	A6NKT7	O76081	Q13510	O95785	P33241	O43143
P25705	A5YKK6	Q9UIG0	O76082	Q04760	O95786	O60512	Q9UBQ5
P06576	P46060	P05109	O76083	P36776	O95789	Q6SZW1	Q16186
P30049	P07858	Q16352	O76087	P61011	O95793	Q8NB14	Q9UHD8
Q5TC12	P12532	P11166	O76090	Q15021	O95801	Q5TBB1	P48444
Q8N5M1	Q9NPH3	P29590	O76093	P17252	O95807	A5YKK6	P61923
P36542	P51159	O00764	O76094	P20290	O95810	Q9ULV5	O00567
P56134	P55809	P39019	O76095	P31939	O95816	Q6PID8	Q15005
Q5TC04	P00533	Q8WUD1	O76096	P36578	O95817	O94929	P35222
Q6ZP68	Q9H4A4	P13987	O76099	Q9Y2A7	O95819	P28676	Q99460
P48047	Q8IZP2	P28072	O76100	O75306	O95822	Q96FV2	Q9ULC4
Q6RW13	P04181	O75494	O77932	P99999	O95825	Q96E09	O75828
Q8WXE1	Q13867	P01019	O94759	Q9Y3Z3	O95831	Q5VZ19	O95372
Q5VV63	Q9NR31	B9A064	O94760	Q9Y6C9	O95832	Q9Y2P4	Q9Y639
O75882	P26373	P30876	O94761	O94906	O95833	Q8TAV4	P07316
P46100	Q5JWF2	P53004	O94762	Q8N752	O95834	Q99757	Q9Y613
Q13535	O60832	Q9NQR4	O94763	P50452	O95835	O14975	Q9NX14
Q9H324	Q12874	Q9H3U1	O94766	Q16204	O95837	Q8N5Y8	Q3ZCQ8
P58397	O43396	Q92614	O94768	Q16629	O95848	P54868	Q8IZP0
Q76LX8	O76013	O43765	O94769	P21399	O95857	Q9NW15	P15927
Q8WXS8	Q02543	Q6P996	O94772	P30481	O95858	Q9BYV6	Q6EMK4
Q8TE58	P63092	P52294	O94776	Q02218	O95861	Q99643	P53618
Q8TE57	O00425	P43246	O94777	P40938	O95864	Q96KG7	Q9UNZ2
Q8TE56	Q14847	Q9NX63	O94778	Q12933	O95865	Q96EX1	O15523
Q8TE60	P84103	P53634	O94779	Q5JPE7	O95870	P50995	P17858
Q8TE59	O75131	P48059	O94782	Q12873	O95872	Q9BZF1	P57721
Q9UHI8	Q14151	O43488	O94788	P69849	O95873	Q9Y3E1	Q15293
P59510	A6NHG4	Q92599	O94804	P07954	O95881	Q86SU0	O00483
O95450	O75694	P46977	O94805	P11387	O95897	Q9Y6Q3	P35520
O15072	P14770	P62993	O94806	P11274	O95900	P09466	P33121
O75173	P08123	P46109	O94808	Q8WXX5	O95905	Q96PL5	Q12931
Q9UNA0	Q96PK6	P21266	O94810	Q13596	O95926	Q96PU8	Q15121
Q9UKP5	Q15293	O00425	O94811	Q13586	O95931	O95196	Q00577
Q9UKP4	P48681	P08243	O94812	P35249	O95935	O43464	P61960
Q9UP79	Q96HC4	P60903	O94813	Q15075	O95936	Q8WV74	O75015
Q9P2N4	P48634	Q03113	O94817	Q9P2R7	O95954	Q14123	P35606
P17735	Q14444	O95747	O94818	P54105	O95965	Q8TAS1	Q9Y262
Q9UBB4	P48444	Q8WUM0	O94819	P12081	O95980	Q8TAP4	Q9BPX5
P0C7T5	P43490	Q96EP5	O94822	Q9NZ08	O95983	Q13332	Q9NP79
P54253	P02686	Q8TDI0	O94823	P20042	O95985	Q9BYV9	Q96BM9
Q8WWM7	P20810	Q9NQG5	O94826	Q08378	O95989	P15336	O95881
Q99700	P46379	Q13243	O94827	O75607	O95994	P12829	Q9NX58
Q9H3M9	P08559	Q7KZ85	O94829	P28288	O95995	Q9UBX7	Q14315
P54252	A6NEC2	P02753	O94832	O75592	O95997	Q15744	P35612
O15265	Q9BXP5	Q14677	O94842	O75526	O95999	O00712	P13716
Q156A1	Q15436	P16278	O94844	Q08752	O96000	O94916	P19784
Q9H1Z8	P55290	O75955	O94851	Q9GZS3	O96005	Q7Z7J5	Q9UHV9
Q13825	Q7L014	Q13523	O94855	O76003	O96006	Q96GF1	Q9NX40
Q9H7T9	O15145	Q14C86	O94856	Q9BWD1	O96007	Q8IYF3	P27816
Q9Y679	P19022	Q92888	O94864	O43813	O96008	Q13936	P41227
O14965	Q9UBW5	P49790	O94874	O94903	O96011	Q6UXE8	Q15424
Q96GD4	P21399	Q02809	O94875	Q9Y5B9	O96013	P04179	O60493
Q9UQB9	Q99685	Q9Y6B6	O94876	Q03113	O96015	Q9ULC5	P49448
Q8WXX7	P61019	Q9Y263	O94880	O43583	O96017	P61019	O75563
O75061	Q96AX2	Q07954	O94885	O00233	O96018	P11511	O00193
Q9NQS1	Q9UKM9	Q9NQ29	O94887	P62266	O96019	Q4VCS5	O00217
O75366	P07911	O60341	O94889	O15397	O96020	P07992	Q9BUJ2
Q8NBF6	P54108	Q9NR12	O94892	Q96C36	O96028	Q15466	P52758
Q5T686	Q96F07	Q07157	O94898	Q7RTV0	O96033	Q56NI9	Q9NRX1
P27037	Q2VIR3	Q9UMR2	O94900	P26373	P00156	Q8NI22	P26196
Q13705	Q9NSD9	P31937	O94901	Q9UNH7	P00167	P19404	Q9Y376
Q58HT5	Q9Y2T7	Q9UBB4	O94903	P31323	P00338	Q9H2P0	Q86UD1
Q6E213	P30566	Q7Z3J3	O94905	P00519	P00352	O14595	P45973
Q3ZCQ2	P00352	Q15063	O94906	P00505	P00367	Q9C0K7	Q92890
A6NMY6	Q9Y5S9	P53597	O94907	P31483	P00374	Q7Z5A7	Q15149
Q5VT79	O14983	Q16666	O94910	Q9NQI0	P00387	Q9BRF8	Q9H361
Q5T2P8	Q14126	A6NHR9	O94911	P0CF74	P00390	Q7Z614	P49593
Q5T1B0	O76094	P09110	O94913	O14497	P00414	O95841	Q9H8H3
O15169	Q16270	O75116	O94916	O14579	P00439	Q9Y6R4	Q9NQP4
Q9Y2T1	Q13177	O15042	O94921	Q13492	P00441	Q8IZU9	P54886
Q9UPN4	P23634	O00505	O94923	P17655	P00450	P54793	P56192
Q9H6S1	P18858	Q9H2G2	O94925	P32322	P00488	Q8NBI6	P04271
O14977	P23921	Q14126	O94929	P61081	P00491	Q96MV1	P23280
Q07817	Q9BY67	P63167	O94933	Q5VTR2	P00492	P00746	Q14166
Q92843	Q9BXJ9	Q8NI27	O94941	P31942	P00505	P45381	O95571
Q9HD36	O00303	P10619	O94952	P61769	P00519	O14770	Q9H8L6
O43521	P60891	O15372	O94953	P61964	P00533	Q96MH7	Q15435
Q9BXK5	O75531	Q9UJ70	O94955	Q9UGJ0	P00558	Q2TBC4	Q9UHG3
Q9HB09	P35900	P50416	O94956	P02671	P00568	Q9C002	Q9NZI8
Q9BZR8	Q9NQ79	P63173	O94964	Q9Y6R4	P00734	Q96HS1	P17655
Q5TBC7	P16435	Q9H254	O94966	O94808	P00738	Q6ZMQ8	P34096
Q16548	Q99436	P14543	O94967	Q9H4E5	P00742	P37268	Q9Y2X3
P61769	P23368	O75340	O94972	O60341	P00747	P08697	Q13510
P04920	P04745	Q05193	O94973	P50914	P00749	Q8IUR0	P09417
P48751	Q8N6C8	Q15404	O94979	P49959	P00750	Q9BWW9	P05362
Q96Q91	Q96E17	P06239	O94983	Q02878	P00751	P40818	Q68EM7
P02730	P20338	O00487	O94985	Q96N67	P00813	Q92851	P49736
Q9P2W7	Q15417	Q3LXA3	O94988	Q96HN2	P00846	Q8NCV1	P00325
Q9NPZ5	Q9Y520	P21810	O94989	A0AVT1	P00918	Q9BXD5	O75533
O94766	P51665	P11172	O94991	P83731	P00966	O60234	Q15393
O75752	O00232	O75223	O94992	O15511	P00973	Q5I0X7	Q13155
Q8NCR0	P19971	Q9BZE4	O94993	Q96DU9	P00995	P21439	P24557
Q6Y288	P54802	O75436	O95006	Q92900	P01008	Q8WY21	P11310
O43505	Q9Y224	Q9Y5S9	O95007	Q92504	P01009	P20594	Q01581
Q9NY97	Q9Y285	P36507	O95013	P04222	P01011	P43007	Q08945
Q9Y2A9	P38117	Q9NS69	O95025	P51114	P01019	Q6UXV0	Q9UK22
Q9BYG0	Q9NUQ9	P54709	O95045	Q9UPN9	P01023	Q9BW91	O00232
Q9C0J1	O14744	Q99436	O95047	Q9UI30	P01024	Q8N5R6	P61764
Q6ZMB0	Q9BS26	Q9Y536	O95049	Q12888	P01031	Q92574	O95182
Q8NFL0	Q00796	P01031	O95050	Q9NRF8	P01033	Q93062	Q9H1E3
Q7Z7M8	P27694	P04275	O95057	Q9NR31	P01034	Q6ZMT4	Q9UN86
Q6UX72	P59998	Q9Y6E2	O95059	Q9NR30	P01037	O95837	O75112
Q67FW5	P50148	O43592	O95067	Q8WXI9	P01040	Q76MJ5	P16422
Q9Y5Z6	P39748	O75165	O95069	P07602	P01100	Q8NC26	P10606
O43825	Q9BZG1	Q00526	O95071	P07686	P01106	Q96KW9	Q99598
O96024	Q9H6F5	Q12769	O95072	P27482	P01111	P16473	P38919
Q9Y2C3	P62280	O60271	O95076	O14745	P01112	Q9UMS4	Q9NPE3
Q96L58	P33316	Q12805	O95084	Q15369	P01116	Q06609	Q9UNN8
Q00973	Q07954	P00352	O95096	P17081	P01130	O60565	Q13242
Q8NHY0	Q86XP3	P30520	O95104	P05771	P01137	P28300	P07947
Q6L9W6	Q9P0L0	Q8TCJ2	O95125	Q04446	P01215	O95436	O60832
Q76KP1	O15347	P82979	O95136	P78344	P01233	Q9UGI9	P02724
P15291	P00167	O14828	O95139	Q9BPX3	P01258	Q9H7T9	Q9BXS5
O60909	P09486	P42025	O95140	Q9BTC8	P01344	P22557	Q8NBU5
O60512	Q9UJS0	O60568	O95147	Q07866	P01583	P41002	Q9NZZ3
O60513	P01763	Q9NZ01	O95149	Q9Y3E5	P01584	Q9NZB8	P09110
O43286	Q96JM3	Q8IY81	O95150	Q9UBB4	P01591	Q8N957	P21266
Q9UBX8	Q9NS69	Q5H9R7	O95153	Q9Y314	P01730	P00540	Q92973
Q9UBV7	P17813	P61923	O95154	Q9Y2V2	P01733	Q12904	P20645
Q9UPM9	P61018	Q9Y6M1	O95155	Q9BXS5	P01737	Q96PZ2	Q99719
Q9BPU9	Q7RTS7	P18858	O95156	Q9H2U1	P01834	O15055	P36957
Q8WXS3	P17655	P09543	O95157	O00267	P01857	Q9P0N8	P61927
P0C853	Q9UHD1	Q8WWI1	O95158	Q16643	P01877	Q8NBR6	Q7Z434
Q14032	Q9UJJ9	Q8NBJ5	O95159	P13473	P01889	Q92502	P08729
Q9NWV8	Q05193	A8MTJ3	O95163	Q02880	P01891	Q6ZMN7	O76076
Q8WZ19	P11166	Q14165	O95164	P30520	P01892	Q9P0R6	Q01524
Q13829	P05813	P83916	O95167	Q96KP4	P01903	P15428	Q92900
Q9H3F6	Q01581	Q15418	O95168	Q96A65	P01906	Q9NZQ8	P15170
P56817	P10644	Q15833	O95169	Q96AB3	P01909	P07910	Q5XKE5
Q9Y5Z0	Q6IQ22	Q02750	O95171	P08243	P01911	O43307	Q9BX68
O14867	P61916	Q14694	O95177	Q9UKX2	P01920	Q9UKQ2	Q12797
Q6ZUV0	Q01459	O75400	O95178	Q14318	P02008	Q9H903	O43813
Q9BYV9	P13861	P43307	O95180	Q14694	P02042	P06576	Q9BRP8
O00154	O00154	Q9H3N1	O95182	Q14019	P02100	P40426	O76003
Q92934	Q03135	Q13618	O95183	Q9NSY1	P02144	Q1ZZU3	P18031
Q9H503	Q9H3U1	O00170	O95185	Q09160	P02452	O15254	O43665
O75531	Q01081	Q13510	O95190	P27695	P02458	Q05516	Q92804
Q99933	Q2M2I5	P52815	O95196	O75083	P02462	Q96EL3	P19429
O95816	Q8N1G4	Q8WX93	O95197	P29317	P02511	P42226	O43678
O95817	Q9BR76	O43324	O95198	O75190	P02533	P05162	O75940
O95429	P01598	P21912	O95199	Q15059	P02538	P62877	Q14204
Q9UL15	P02549	Q96KR1	O95201	P12955	P02545	P50895	P14317
P46379	P11678	Q93045	O95202	Q99426	P02549	Q9H204	Q9NP72
Q86Y30	P61289	P28288	O95206	P48426	P02647	Q96JF6	Q96EP5
Q13072	P48147	Q96A72	O95208	Q9BSJ2	P02649	Q96KQ4	Q9BWF3
Q86Y29	P62854	Q8NCW5	O95210	Q9UGP8	P02652	Q15759	P01137
Q86Y28	O75534	P61086	O95214	Q9UBQ0	P02654	Q96IF1	Q96HY6
Q86Y27	P22090	Q10713	O95218	Q9BZK7	P02655	Q06265	P52895
Q9P281	Q9H0D6	Q8TAT6	O95219	P49585	P02656	Q8N6Q8	Q16531
Q8TBE0	P42224	Q9UQ16	O95221	P54727	P02671	Q12955	P61201
O14514	O60264	O43865	O95222	P54578	P02675	Q8WWT9	P02794
O60241	O75955	O75964	O95229	Q6YN16	P02679	Q96MP8	O14949
O60242	P78324	Q7L2H7	O95231	P09543	P02686	P27169	Q96DA0
Q9UQB8	Q86YS6	P48637	O95232	P29803	P02748	P40429	P37059
O94812	Q5JPE7	Q13442	O95235	O95163	P02749	Q9Y5J6	P36959
Q6ZNE5	A6NDJ8	P19623	O95236	P25311	P02751	P37275	O75323
Q16611	O75116	Q01581	O95237	P13693	P02753	Q6XPS3	P42126
Q13145	P40763	P62304	O95238	Q16658	P02760	O00469	P23368
Q8NDB2	Q96DA2	O43719	O95239	O95573	P02763	Q2NKQ1	Q01995
Q8N9N5	Q9H082	P52306	O95243	P21291	P02765	Q9UKP5	Q9H0C2
Q8IXM2	Q9UNZ2	P18031	O95248	P30405	P02766	Q9UL15	Q7Z3Y7
Q92560	P50453	Q9UK76	O95249	Q6Q0C0	P02768	Q5T0N5	Q99805
Q9UHQ4	P08246	O95232	O95251	P38405	P02771	P55087	Q9Y2Q5
P51572	Q14964	P32322	O95255	Q96CS3	P02774	Q68D10	O60716
Q99728	Q13449	Q9HC35	O95256	O15294	P02778	Q86SZ2	O15371
Q9BZE3	P18054	Q9P1F3	O95257	O15067	P02786	Q03060	Q969G5
Q9NY43	Q15155	O43237	O95258	P08574	P02787	P51522	P61225
Q9HBU1	P69849	O75746	O95259	Q9HC38	P02788	Q8NGT9	Q14766
Q9UMQ3	Q9NSE4	P00915	O95260	P22307	P02792	Q8NI35	Q9Y295
P35613	P35573	Q12792	O95263	P14735	P02794	Q9H2K0	P05026
P80723	Q09161	Q99666	O95264	A0FGR8	P02795	Q6Q759	Q9HCY8
P82251	P58546	Q9BUQ8	O95271	P11279	P02808	Q96LW9	P07686
Q8N1L9	Q9H0A0	O14556	O95278	P61353	P02814	P14678	P16930
Q9NR55	Q9NP90	Q3ZCQ8	O95279	Q04759	P03891	Q13069	Q9H3N1
Q16520	Q96HE7	Q15631	O95292	Q8IYB3	P03897	Q9NQ66	P60411
Q07812	P55265	Q08752	O95295	Q99570	P03973	Q8IWB6	P11678
Q9NRL2	Q9H307	P50453	O95297	P53680	P04003	O15350	P03886
Q9UIG0	Q15771	O14715	O95298	O75955	P04004	P19012	Q8N163
Q96PG8	Q8IZ41	Q14739	O95299	O75746	P04035	O75145	Q14566
Q9BXH1	P00568	P09012	O95302	Q9BW27	P04040	Q9ULL4	P61077
A8MTZ0	P52948	P52888	O95319	Q9UBS4	P04049	Q96LB4	P62837
Q9UIF8	Q7KZ85	Q04446	O95336	O94979	P04053	Q9UBQ0	O14773
Q9UIF9	Q5JT25	Q13642	O95340	Q9Y618	P04062	Q86YS6	P45974
Q8ND07	Q7Z6P3	Q15746	O95342	Q9Y613	P04066	Q5VWP2	Q96BR5
Q8TAM1	P07315	Q8WXH0	O95343	O43615	P04070	Q9NXC2	Q9H3U1
Q6ZW61	Q9UHB6	O75153	O95347	Q9H9B4	P04075	Q09028	Q15388
Q8NFJ9	Q16629	Q5UIP0	O95352	P62328	P04080	Q9UJV3	Q8N1G4
Q9BXC9	O43684	Q96AC1	O95359	Q7L014	P04083	P48509	Q8WXF1
Q96RK4	Q9H223	Q13501	O95361	Q96QU8	P04114	O75844	Q15459
Q8N3I7	O94826	Q53EL6	O95363	Q13257	P04150	Q8WUA4	O75822
Q8IWZ6	P20020	P17480	O95365	P30043	P04155	Q5T013	Q9H4X1
Q9H165	P42765	P06865	O95371	Q96GX5	P04156	Q7L1W4	O95373
Q8WY36	P46063	Q9Y4W6	O95372	Q13144	P04179	Q9NWS0	Q7Z406
Q9C0K0	Q9NVI7	P19971	O95373	Q92820	P04180	P10599	P11279
P50895	P27338	Q9UBQ5	O95376	Q969G3	P04181	Q9BPU9	Q86SG7
Q6ZUJ8	Q13093	Q13573	O95377	Q9UQ16	P04183	P09110	Q6P2Q9
P56945	P11908	Q9BPX3	O95382	Q9UI10	P04216	Q9H633	P22079
O75815	P51572	Q9NWH9	O95388	Q9UJV9	P04217	Q9UPG8	P41223
O75363	Q9P0M6	P15559	O95389	Q5JVF3	P04222	P43155	Q96C36
Q9H6U6	O76003	P25325	O95390	Q9UKK9	P04233	Q9P2X3	Q9NQW7
Q8TDM0	O95573	P13473	O95391	Q8TBX8	P04234	Q96H55	P53634
P54687	Q16543	Q92734	O95393	Q14194	P04264	Q9BXU7	Q8N126
O15382	Q13247	Q9UGI8	O95394	Q8WUM0	P04279	Q8NFW8	P12074
Q9P287	Q16630	Q9UKK9	O95395	Q8WTW3	P04350	Q6BAA4	Q9NRP2
Q9NWK9	Q92522	P49458	O95396	Q7Z4V5	P04406	Q9P0L1	P41240
Q9HAY6	O43809	P13533	O95398	Q66K74	P04424	Q6QEF8	Q8TF42
Q9BYV7	P18583	Q9Y5K6	O95399	P23258	P04439	Q92526	P14543
O60756	Q9Y6C9	Q9UBC2	O95400	Q13573	P04626	Q9NUM3	O95816
O14874	O94979	P15586	O95402	Q8IZ83	P04632	Q6U841	P38159
O95999	Q9H4A9	Q7Z5L9	O95405	Q15058	P04637	Q5HY98	P19012
P10415	Q02413	Q14676	O95406	Q08AM6	P04732	Q49MI3	Q13126
P20749	Q63HN8	Q5JRX3	O95407	Q99567	P04733	P60709	Q9H9B4
Q8N143	Q12904	Q16795	O95409	Q9NZI8	P04745	Q9UBG7	P36507
P41182	P20073	P16144	O95411	Q9BPX5	P04792	Q99879	Q9NVS9
Q4VC05	Q99459	Q9C0C9	O95415	P36551	P04798	O95760	O43633
Q8WUZ0	P62942	P15313	O95416	Q00005	P04818	P50224	Q9UGI8
Q9BQE9	P12081	Q01085	O95424	Q9BWF3	P04839	Q9NZU7	P09960
P0C6P0	O96019	Q13557	O95425	Q9UBC2	P04843	P35749	Q9BXP5
Q86UU0	O00487	Q6UB35	O95427	Q9UBR2	P04844	P21453	Q9NQ38
O00512	O43169	P51531	O95428	Q9UBQ7	P04899	P32927	P36776
Q9NYF8	Q13642	P19525	O95429	Q9Y4R8	P04908	P38405	P20340
Q8N888	P61254	Q96RP9	O95433	O60749	P04920	Q5JVS0	P42574
Q5H9F3	O43795	Q9UBS4	O95445	Q9BZL6	P05023	P11234	Q13177
Q6W2J9	Q8WVM8	O43790	O95447	O60841	P05026	Q695T7	Q9UHG2
P11274	O60271	Q9HAV7	O95450	P09497	P05062	Q15643	Q9H479
Q9Y276	Q12797	O43172	O95452	P13747	P05067	Q32M78	P27338
Q8NFC6	Q92619	Q9UHG3	O95453	Q07020	P05089	O00408	Q53GQ0
Q8IYS8	Q9HC38	Q92538	O95455	P62917	P05090	Q99766	P33241
Q9BUT1	Q96I24	P61619	O95456	O95456	P05091	P36915	Q9P035
Q02338	P30520	Q9H845	O95460	Q92896	P05106	Q9H1E3	Q9UD71
P23560	O15260	O43847	O95461	Q9ULX6	P05107	O75330	Q96I23
A6H8Y1	P07864	P57740	O95466	Q9UKA9	P05109	Q66K66	O76074
Q3B7T3	Q96E39	Q53GQ0	O95467	Q9UJX3	P05114	O43854	P30613
Q14457	P37108	Q709C8	O95470	P35573	P05120	P78314	Q8IZ83
A8MW95	P24592	P35270	O95471	Q14160	P05121	Q7RTV2	P98160
Q9BUH8	P42025	Q9C0K3	O95473	Q9NR45	P05141	P31277	Q08752
Q8NDZ0	Q96FW1	P17612	O95475	Q9NR56	P05154	Q8N436	Q13098
Q5T5X7	P07585	P29350	O95476	Q7Z460	P05155	P21964	P08590
Q6ZU67	Q14194	Q9H8Y8	O95477	P42765	P05156	Q6NTF7	O60884
Q7L4P6	O15173	P49959	O95478	P35221	P05161	Q9Y5G3	Q14203
Q5SZJ8	P28072	O75351	O95479	Q13617	P05162	Q6ZS17	P29972
Q8N7W2	Q13733	P46939	O95484	O14929	P05165	Q9NVI7	P25774
O76090	Q5JTH9	Q16186	O95486	P36871	P05166	Q8TEY5	Q93084
Q8NFU1	O95202	Q13155	O95487	Q8IWX8	P05177	P52657	Q02218
Q8N1M1	P13688	P14735	O95490	Q8IWZ3	P05186	O95881	Q9UI30
Q8NFU0	Q13724	Q9NYV4	O95497	Q8IYD1	P05187	O15417	P29373
Q9NYM9	P49756	P30405	O95498	Q99575	P05198	Q96K17	O75223
O15155	Q9NQW7	Q9NP72	O95500	P53367	P05204	P25105	Q00059
Q6UXH0	O00116	P61326	O95502	O96000	P05230	Q5TEA3	Q7L8L6
Q9HBH7	P07947	Q9BRA2	O95503	P18074	P05362	Q99735	O14828
Q9BXY8	Q92896	Q15102	O95528	Q9Y295	P05386	P38117	Q9Y2Z0
Q00994	O00267	P98175	O95544	P02649	P05387	A6NCE7	P51668
Q5H9J7	P21291	Q13153	O95551	Q9UBE8	P05388	P53420	P43034
Q9NWD9	Q8IY67	Q15819	O95562	Q9Y512	P05412	O75821	P38571
Q9NZS9	P31323	Q10570	O95563	P55854	P05413	P11308	Q9UKY7
Q12934	P10515	P36543	O95567	O60888	P05423	P04066	Q6XQN6
Q13515	Q9H9B4	P01833	O95568	Q8N5K1	P05452	Q9NP70	P05451
P16278	P25325	Q8N766	O95571	P42356	P05455	Q96GQ5	Q6DD88
P16442	P06732	A6NHG4	O95573	P50416	P05534	Q9UPQ0	P10515
Q15582	Q14160	P35573	O95600	P62314	P05543	Q9BYE0	Q13637
P08236	O14617	Q96A33	O95602	P21108	P05546	Q6ZMR3	P35249
Q7RTU4	P46109	Q9UKX2	O95613	P62424	P05549	P23497	Q9NTJ5
Q7RTS1	O15511	P15374	O95619	P13533	P05556	Q6NS38	Q6PUV4
Q8NFJ8	P40429	Q8N684	O95622	O95394	P05771	Q07869	P55268
Q8NDY6	Q9UKK9	P51648	O95625	P62847	P05783	Q15438	O75251
O14503	Q5SSJ5	Q9UHD9	O95626	P56134	P05787	P06756	Q9Y3D9
Q9C0J9	Q9Y383	Q9BWF3	O95628	Q02413	P05937	Q9NX40	P63027
Q6PI77	Q9Y3Z3	Q9Y2L1	O95630	Q96EP5	P05976	Q9P0J6	Q9BRX8
Q93088	Q9UBQ7	Q6NUK1	O95631	Q96CW5	P05981	Q86U42	Q13838
Q9H2M3	Q9P1F3	Q9UHV9	O95633	P46939	P05997	P40939	Q18PE1
P55061	Q16363	Q9Y5M8	O95639	Q92905	P06126	Q9BZG1	Q96G03
Q9UHR4	P35659	P61011	O95644	P51784	P06127	Q8N336	P23434
Q6UXY1	Q9P035	Q53GS9	O95661	P51617	P06132	Q9NPG4	P04921
Q9H694	Q9Y6G9	P61758	O95665	Q9HC35	P06133	P52895	Q16695
Q96G01	O75821	Q6Y7W6	O95670	Q9UN37	P06213	Q9H015	O00425
Q8TD16	P49755	P12882	O95672	Q9UKF6	P06239	Q8TCF1	P17066
Q6ZP65	Q9UHB9	O96008	O95674	P31350	P06241	P29622	Q99426
A1A5D9	P17252	Q16539	O95677	Q14289	P06276	Q86WB7	Q15651
P55957	Q8TEM1	Q15758	O95684	P39023	P06280	Q99676	Q9P2X0
P53004	P04207	Q5JQF8	O95685	P53004	P06396	Q9NSI6	Q9Y2R5
Q9Y6D6	P52789	Q9UKY7	O95696	Q8WU68	P06400	Q9NXB9	P32322
Q9Y6D5	P07099	O60493	O95704	Q8WX92	P06401	Q9UK76	Q92665
Q5TH69	Q7Z4I7	P67870	O95707	P15104	P06454	Q86U28	P46779
Q13323	Q13148	P07948	O95711	Q7Z739	P06493	Q6UXV4	P33176
O00499	P14060	P50897	O95715	Q13895	P06576	Q9NS68	Q9H840
Q9UBW5	O15020	Q15370	O95716	P84098	P06681	O75385	Q9Y6H1
Q9NQY0	P33121	Q03591	O95718	Q13535	P06702	Q99435	P12270
Q96LW7	Q8TAQ2	Q99615	O95721	O14773	P06703	Q9Y6W5	P48637
Q13075	P30042	Q99426	O95727	Q15819	P06727	Q92551	P43490
Q13490	O60313	P43652	O95741	Q15424	P06729	Q9NWZ5	Q96PK6
Q13489	Q9BT78	Q14533	O95747	Q15291	P06730	P43487	P17812
O15392	O95433	P78386	O95749	Q9P0J0	P06731	P53007	P33151
Q9NR09	P07203	Q9NU22	O95750	Q5VT25	P06732	Q9BTK6	P11233
Q96CA5	P35658	Q7Z4W1	O95751	P48739	P06733	P51946	P80297
Q96P09	Q96TA1	Q92797	O95754	P28331	P06734	P49593	Q7Z3Z0
Q86UB2	P53999	P48634	O95755	O75439	P06737	Q9Y4X0	Q7Z4I7
P46663	Q14344	P09496	O95757	Q9BRX2	P06744	Q96S65	P47897
P30411	Q13409	Q9H3P7	O95758	P02794	P06746	Q9HBH5	P30520
P78537	Q92614	P30049	O95759	O43237	P06748	Q8NF99	P01116
Q6QNY1	P03950	Q15257	O95760	A1L0T0	P06753	P29558	Q9UBC9
Q6QNY0	Q9Y2Q3	P12883	O95772	O43617	P06756	Q14865	P55735
Q9NUP1	O75828	Q9H444	O95777	Q93034	P06858	Q04837	Q15113
Q8TDH9	P63208	P53007	O95780	P41227	P06865	Q9GZT3	Q6A163
Q9UL45	P31327	P0DJD1	O95782	O60518	P07093	O60479	Q8NE86
A4D250	P46087	O43681	O95786	P50748	P07099	Q14678	P46459
P62952	Q9UNW1	P61201	O95789	P50897	P07108	Q9NSY0	P08243
Q8IZY5	Q15257	P12532	O95793	Q8N4C6	P07148	Q8TBF5	P21912
P51451	P53992	P11233	O95800	Q5TZA2	P07195	O95755	P62070
Q13867	Q16698	P55263	O95801	Q13363	P07196	Q99536	Q9BWP8
P54132	P43034	Q08209	O95803	P40937	P07197	Q96BP3	P50570
A8MY62	Q15056	P50452	O95807	P01008	P07199	Q9Y3B7	Q9UNF0
Q8WV28	P01596	P0DJD0	O95810	Q9UQN3	P07203	Q8TBF2	Q9HCC0
P30043	Q14112	O60216	O95813	P51116	P07204	Q9GZQ6	P15814
Q5H9B9	P55196	P09871	O95816	Q14254	P07205	Q9UJ42	Q9Y6W5
O00327	O43399	P23497	O95817	Q00796	P07225	Q8TD31	Q13435
Q8WYA1	P21964	Q8TEQ6	O95819	Q05193	P07237	Q5BKX8	Q9UKM9
Q96LC9	Q15435	Q9Y2A7	O95822	Q9NP72	P07288	Q96HF1	P61086
P35226	P49589	Q9BTV4	O95825	P47813	P07305	Q96AV8	Q9UBG3
O95393	P07686	Q9Y5L0	O95831	P53041	P07306	P54252	P80303
O95972	Q7Z2W4	P08240	O95832	Q9NPQ8	P07307	Q2M1V0	Q99643
P13497	P62316	P11498	O95833	Q7Z333	P07311	P58658	Q15286
Q9NSY1	Q29RF7	O76021	O95834	Q8WU90	P07320	Q68EM7	P15151
P12643	Q9NR45	Q9Y623	O95835	P11171	P07332	Q92665	Q9NS71
P55107	P08243	Q7Z460	O95837	P27635	P07339	Q9UBS0	O43660
P12645	Q7L1Q6	Q14738	O95838	Q13868	P07355	Q8TDF6	O96019
P12644	Q5H9R7	Q02952	O95841	O14617	P07357	P53674	P10301
P22003	O60884	Q99805	O95843	O14602	P07384	Q86VR2	Q9Y3E5
P22004	P07108	P49821	O95847	Q86V48	P07437	P63010	P53004
Q7Z5Y6	Q14764	Q9NZL9	O95848	P36969	P07476	Q5TEJ8	Q13724
P18075	Q14CN4	P17301	O95857	Q15392	P07477	Q86W92	Q9Y2X8
P34820	Q9BZE4	Q9UNF0	O95858	Q8IZP0	P07478	Q147U7	Q8IUI8
Q8N8U9	O14974	Q06124	O95859	P32969	P07550	Q8N998	Q9NUJ1
Q13873	A0AVT1	Q96T76	O95863	P54132	P07602	P35712	Q9Y2W1
P36894	Q9NZU0	Q05519	O95864	P16298	P07686	Q15170	Q99469
O00238	P19961	Q96HN2	O95865	Q709C8	P07711	Q96GT9	O76013
Q14692	Q9Y2V2	Q9Y5X3	O95867	P16989	P07737	Q9ULC0	P04818
Q1RMZ1	P61970	Q9UHD1	O95868	Q9C0C9	P07738	P58005	P07766
P51813	P05019	P41240	O95870	Q00059	P07741	Q15468	Q86YZ3
Q7Z5W3	Q16795	Q15005	O95872	P61803	P07766	Q16143	Q9Y3B3
Q01954	P13727	P41567	O95873	P18754	P07814	Q8N7C3	P60891
Q6ZN30	P30613	Q99598	O95881	A2RRP1	P07858	P32121	O14929
O60238	Q9UN86	O75477	O95897	Q9BRP1	P07864	Q8TCD6	Q13409
Q12982	Q01130	Q13098	O95900	Q9UBE0	P07900	O60469	Q92882
Q7Z465	O43592	O43447	O95905	P67812	P07902	Q5TCZ1	P61619
Q12983	P62266	O43252	O95907	Q03111	P07910	Q8IZU3	P13727
Q9BWV1	P55010	P19652	O95922	O43399	P07919	P40305	P27694
Q96IK1	Q8WUM0	Q8IX12	O95925	O60925	P07942	Q8IYB7	O43504
O75936	P53634	Q9Y4E8	O95926	Q9H269	P07947	P51003	Q14515
Q9UMX3	Q9BTW9	Q9NTJ5	O95931	O60307	P07948	P11766	O15067
Q9Y3E2	P10586	Q13616	O95932	Q9H845	P07949	Q9Y5F2	Q14258
Q9H3K6	Q07157	Q9BWM7	O95936	Q16851	P07951	P48169	P09661
Q53S33	O75746	P78385	O95947	P21266	P07954	Q8N187	Q16762
Q8N9W6	O14745	Q969H8	O95948	Q96RP9	P07992	Q9H0S4	Q8TAT6
Q14137	P29508	P35030	O95954	P30499	P07996	P12694	P04066
Q7L3V2	Q15437	O00541	O95965	P30486	P08034	O15315	Q96TC7
Q6PGQ7	Q14257	P35249	O95967	Q96IX5	P08047	A5D8T8	P29279
Q53HL2	P13798	Q13595	O95968	Q5JNZ5	P08048	P41279	P51648
O14613	O43488	Q96PD5	O95969	P22059	P08069	Q9H165	Q9Y5K6
Q9UKI2	P23141	Q9BQA1	O95970	Q96G23	P08107	P50226	Q9Y6E0
Q6NZY7	P46939	P61513	O95971	Q96EY1	P08123	Q9H2M9	Q9Y6G9
Q9H3Q1	O60701	P17096	O95972	P51948	P08133	Q9NPA3	P09172
Q00587	P01700	Q13330	O95977	Q92888	P08134	Q8IUB2	Q15417
Q9GZL8	P84095	Q7L2E3	O95980	Q9ULT8	P08138	O60264	Q96EE4
Q86WA6	P33908	Q99471	O95983	P46013	P08174	Q5JU69	P36551
Q9NP55	Q15746	P23193	O95985	Q9UKN8	P08183	P40424	P42025
Q96DR5	P50402	Q9GZS3	O95988	Q14643	P08185	P56377	Q13867
Q9BQP9	P23258	P61081	O95989	P11277	P08195	Q9Y3D6	Q14192
Q8TDL5	Q7L2E3	P98179	O95990	P42566	P08236	Q9UIL8	P21695
Q8N4F0	P19623	Q9NP79	O95992	Q15833	P08237	Q14943	P51570
P59826	P00325	P08572	O95995	Q15363	P08238	O00522	Q969H8
P59827	P35442	Q9UNF1	O95996	P12883	P08240	O00451	P42330
Q8NFQ6	Q9H583	Q96IU4	O95998	P53597	P08243	Q99593	P63165
Q8NFQ5	O43747	O95793	O95999	Q9NVE7	P08247	Q9NX47	P55058
P17213	O43837	Q13564	O96000	Q9NUP9	P08253	P53634	P09132
P50747	P07196	Q8WU68	O96001	Q31610	P08263	Q6H8Q1	P52306
O95861	Q9BQ52	P28340	O96002	Q9BQ61	P08294	Q9H3U7	P30154
Q12830	P83916	O14497	O96004	Q9C075	P08311	P54710	Q9Y3C6
O15178	Q96G03	Q93052	O96006	Q3MHD2	P08319	P08047	Q9H0E2
P15056	Q9BXS5	Q13126	O96007	O75521	P08397	Q8NA72	O75844
Q7Z569	P13073	P51570	O96008	O75531	P08473	Q9UQL6	P40306
Q6PJG6	O75153	Q12840	O96009	O43760	P08476	Q9BRR0	O43324
P38398	O75112	P04003	O96011	O43823	P08493	Q9BVI4	P07327
P51587	P01717	P53041	O96013	O94826	P08519	Q15011	P40763
P46736	O15372	P02743	O96014	Q9H3P7	P08559	Q76N89	P17480
O95696	Q9NVP1	O15131	O96015	O60832	P08567	Q12805	Q9NSE4
P25440	Q5JSH3	Q2TAY7	O96017	P55769	P08571	Q68E01	Q9NVI7
Q15059	Q15631	O15031	O96018	P49591	P08572	Q8N4W9	P49915
O60885	Q9Y2B0	Q15785	O96019	P09960	P08574	P59045	Q14151
Q9NPI1	Q01844	Q9UI15	O96020	P54707	P08575	Q14952	P60328
Q9H0E9	P05771	P31350	O96024	Q9H0B6	P08579	Q08945	O14744
Q9H8M2	Q3SY84	Q14137	O96028	P09525	P08581	Q9UMX2	O43583
Q58F21	Q96NZ9	Q9UKX3	O96033	Q16836	P08582	O15488	Q96AP7
Q5VTR2	P20674	Q12965	O97980	O00567	P08590	Q5T0U0	Q6JBY9
O75150	Q9UIA9	Q52LJ0	P00156	O00506	P08603	O00622	Q9NY33
Q9NXR7	Q9Y2Z0	P62330	P00167	P21281	P08621	Q07352	Q15067
Q9HAW0	O60256	P28370	P00325	P62899	P08631	Q9UHB6	Q00341
Q8WY22	Q9UNX3	Q9GZT3	P00326	P34896	P08648	Q9UGM6	Q92544
O95415	P49189	P61970	P00338	Q06265	P08651	A6NMT0	P55083
Q6PL45	P30085	P08697	P00352	P38117	P08670	Q92536	Q9H488
P59051	Q9Y536	Q9BTC0	P00367	P10768	P08697	Q86YT9	Q9NPJ3
Q8WUW1	O75489	Q96CS3	P00374	P63279	P08708	Q15849	P09471
Q5PSV4	P51571	Q9BVP2	P00387	Q9UNF1	P08709	Q03112	Q14344
Q9HCU9	Q9NTI5	O95071	P00390	Q9UPN7	P08727	Q9UKW6	Q9Y4G6
O60477	P40189	P30519	P00395	Q8TDI0	P08729	P51684	P06681
Q9C0B6	Q9UIG0	Q9Y446	P00403	Q14669	P08754	P55055	P11047
Q76B58	Q9BZZ5	O75439	P00414	P35611	P08758	Q9NXA8	P08579
Q96NH3	Q5UIP0	Q96T37	P00439	Q14195	P08779	Q6PEY2	P60228
Q5VW32	O15027	Q13867	P00441	Q6P0Q8	P08833	O43318	Q05469
P55201	Q04837	Q9H0S4	P00450	Q9NRH3	P08842	Q6ZMT9	Q9Y287
Q9ULD4	O14787	P02750	P00451	P42574	P08865	P98170	P78344
P32247	Q9Y5L0	P22694	P00480	P19404	P08887	Q96IV0	P49189
Q8TDC3	Q15075	P02461	P00488	P15927	P08910	Q02218	Q9BXJ9
Q8IWQ3	O15031	Q14004	P00492	P19823	P08962	P31749	Q13907
Q9NSI6	Q15758	Q9P2R7	P00505	Q8IYT4	P09001	O95905	O00391
Q6RI45	Q10588	Q15369	P00519	P61254	P09012	Q6UX53	P10646
Q8TDN6	Q8NBP7	P62306	P00533	Q15056	P09038	Q8TAT6	O75643
Q96G97	P61353	P52788	P00540	Q99598	P09086	Q8NH10	O75607
Q9NW68	O60341	O96000	P00558	Q9NZT2	P09104	Q6UXI7	Q96EL3
Q3C1V8	O43847	Q6UN15	P00568	P12532	P09105	P48506	O95782
Q8WZ55	Q92974	Q13740	P00709	Q5HYI8	P09110	Q9UIK4	Q8N4F0
Q9UPA5	P17931	O60231	P00734	P28370	P09131	P63167	Q9HD45
Q075Z2	P51532	Q96ST3	P00736	Q9BTE3	P09132	Q9NQC1	Q99986
Q5W0U4	P24941	O14929	P00738	Q9Y3C6	P09210	Q86VY9	O60812
Q9GZN4	Q92878	P42566	P00739	Q9Y5K5	P09211	Q96BJ3	P13995
Q10588	P25815	Q9UNH7	P00740	O43427	P09234	P13727	Q9UBR2
Q10589	O94925	O94832	P00742	O43681	P09326	P28066	Q9BYZ2
Q13410	A1L0T0	Q14573	P00746	O60256	P09327	Q5T2E6	P05067
Q7KYR7	P19784	P08579	P00747	Q8N684	P09341	Q96K12	P05114
Q8WVV5	Q14C86	Q9BXS5	P00748	Q7L0Y3	P09382	Q9UQF0	Q92619
Q96KV6	Q92526	Q14194	P00749	P49790	P09417	Q6VB85	P08473
O00481	Q96AC1	Q5SRE5	P00750	Q16718	P09429	Q8WXT5	Q15287
P78410	P04746	Q14254	P00751	O95400	P09455	O95202	Q99961
O00478	P24593	P14854	P00797	P46776	P09467	Q9UP95	Q14254
Q96K17	P62910	O00161	P00813	Q96I99	P09471	Q99590	P40121
O14981	O00193	P46926	P00846	P46821	P09486	Q9BRT3	Q99848
Q9H0C5	O14773	Q66K74	P00915	Q02224	P09488	Q96RL7	Q13449
Q9BX70	P22891	P55957	P00918	P10606	P09493	P46091	P29144
Q9Y2F9	P40937	Q16204	P00966	O15258	P09496	Q7Z4I7	P09497
Q96KE9	Q07812	Q14011	P00973	Q92614	P09497	O60684	Q5U5X0
Q9P203	Q96SI9	O14976	P00995	Q52LJ0	P09525	O76041	P17540
Q5XKL5	Q9Y295	P49023	P01008	P51570	P09529	Q9BY67	Q9NQ29
Q96Q07	P24928	P10606	P01009	P08590	P09543	Q9NZW5	P15559
Q9BSF8	P52306	Q9UBR2	P01011	P04183	P09564	Q8TCA0	Q10471
A6QL63	Q9UNS2	Q5VTR2	P01019	Q92552	P09601	Q9H0K4	Q9Y3D6
A6NE02	P11362	P48681	P01023	Q06124	P09603	Q9BYS8	O95232
Q32M84	Q14644	P35442	P01024	Q00765	P09619	Q9H2A2	Q13247
B2RXH4	Q8IZL8	Q9NVJ2	P01031	Q05086	P09622	Q9H6R3	P28161
P35070	Q641Q2	Q04323	P01033	Q9NQG5	P09629	Q8WTX7	P10253
C9JJ37	P84098	O75607	P01034	Q9NRG9	P09651	Q8N8F7	P53582
P43251	Q9UDR5	P05164	P01036	Q99759	P09661	O94761	Q9BVT8
P20290	Q9Y6M1	Q13363	P01037	Q99614	P09668	P22079	O75116
P62324	P83731	P49750	P01040	P19623	P09669	Q99729	P55327
P78543	Q15020	O43264	P01042	Q86YS7	P09693	Q9NRS4	Q9H223
Q14201	P05067	P07305	P01100	Q13439	P09758	Q5SQS8	Q96I24
Q9NY30	Q92538	Q9Y5A9	P01106	P00747	P09848	Q9H334	O75431
Q06187	Q13586	Q12789	P01111	Q86U42	P09871	Q8TEQ6	O95218
Q7Z6A9	Q08257	P11055	P01112	Q13627	P09874	Q9BUE6	Q5TGZ0
Q9UIR0	P20023	Q9NZI8	P01116	Q86X55	P09884	Q96HE9	P49747
Q6UX41	P16157	Q99961	P01127	Q13724	P09912	Q96MZ0	Q9BTV4
Q6UXG8	Q9Y6C2	P42345	P01130	O75170	P09913	Q9P1T7	Q9BVC6
Q6UXE8	Q15067	Q12996	P01133	Q15428	P09914	Q58EX7	P30566
A8MVZ5	P14678	Q15836	P01135	P61077	P09917	O75170	P49756
O60566	P62304	Q9H1E3	P01137	Q15003	P09923	B5MCN3	Q86Y82
O43683	Q9BQA1	Q9UKX7	P01138	Q9P287	P09936	Q9H5V9	P22528
O43684	Q5JTV8	Q9H0B6	P01148	Q99543	P09958	Q9Y2H0	P55290
Q9BRD0	Q8IYD1	Q8WWY3	P01160	P53611	P09960	Q9H6B4	Q07507
P41223	Q9HBB8	P00736	P01178	Q9BQ04	P09972	Q9H974	Q96A33
Q9UBR1	Q6DN03	Q9NTZ6	P01185	Q9C0A0	P0C024	O15523	Q9Y5A9
Q5T3Y7	P60763	Q9GZR7	P01189	P61923	P0C0L5	Q9Y4C8	Q14644
Q8N1D0	P36957	Q96GQ7	P01210	Q14738	P0C0S5	P33151	Q15126
O95971	P67870	P39060	P01213	Q9BTV4	P0C0S8	Q5T7W7	P22570
Q13895	P01780	Q9Y6R7	P01215	Q9Y5Y2	P0C1Z6	Q14159	Q96C90
Q7L1Q6	Q9UBC2	P42330	P01222	P49458	P0C2W1	A4FU69	Q9Y5Y7
Q9Y6E2	O75368	Q07812	P01225	Q9H0U3	P0C5J1	Q9NYK5	Q16740
Q96A19	Q7Z4W1	Q6IAA8	P01229	Q7L8L6	P0C7M4	Q8WVE6	P05120
Q68D86	P63162	P50750	P01233	Q8N201	P0C7P0	Q5TF39	P02686
Q99622	P40199	P80303	P01236	O00471	P0C7P3	Q9C0D6	Q14651
P15538	P22694	Q86YP4	P01241	O00330	P0C7P4	Q8N7R1	P51553
P19099	A7E2Y1	P07099	P01242	P13807	P0C7T4	Q05639	P13984
A2RUR9	P78559	P46108	P01243	P62330	P0C7T5	O43593	P48740
Q6NUI1	P31937	Q15738	P01258	P62837	P0C7U0	Q9H4Y5	Q86SJ6
Q3MJ40	P24158	Q00535	P01266	Q96KP1	P0C7V7	P54687	Q9BXL5
Q8IYA2	Q14165	O95817	P01270	Q02543	P0C7V8	Q9P0S9	O75306
Q86VB7	P12036	O43837	P01275	Q13107	P0C7X2	Q96B86	Q9Y5U9
Q9NR16	P80365	Q9BVC6	P01282	Q13057	P0C869	Q96T59	O75594
Q6UWJ8	Q9NRH3	Q8IZ83	P01286	Q96F86	P0C870	Q96MR6	Q15102
Q9Y4F5	Q9Y2L1	P18077	P01298	Q92890	P0CB38	Q709F0	P35914
Q96L14	P51114	P49590	P01303	P51648	P0CG06	P21462	Q6E0U4
Q69YN2	Q13332	A1L0T0	P01308	Q9UM00	P0CG13	Q9UKE5	P05187
Q2TBE0	Q14677	O95816	P01344	Q14155	P0CG23	Q9Y4F9	P11388
Q8N1F1	Q96K17	Q5T2N8	P01350	P47985	P0CG29	Q8N2G4	Q16563
Q13901	Q14690	Q9UGP8	P01374	P16070	P0CG30	O14490	Q9Y2S0
Q96EU7	Q9BY44	P48739	P01375	Q99816	P0CG34	P12955	Q9BPU6
Q9NS00	Q14684	Q9H2P0	P01563	Q99653	P0CG38	Q9UM22	Q9GZS3
P02745	Q8TAC2	P30622	P01566	P52434	P0CG39	Q8WTQ4	Q9BSD7
Q07021	Q9NTJ5	Q9UG63	P01567	P52732	P0CG47	Q68BL8	Q6FI81
P02746	P14324	O15230	P01568	Q01081	P0CJ78	O60812	Q8WVN6
P02747	Q9Y2J2	Q9Y6C2	P01569	O14776	P0CJ92	P41586	P37235
Q7Z5L3	P53004	Q96HS1	P01570	Q86UE4	P0CK96	Q8WTP8	Q8N1Q1
Q5VWW1	Q14789	O60888	P01571	P35251	P0CV99	Q13002	O95202
Q86Z23	P62899	Q14684	P01574	P29323	P0CW18	Q9NWN3	Q16401
Q9NPY3	Q9H2U2	Q92882	P01579	P61313	P0CW19	Q15846	Q99616
O75973	P02144	Q13555	P01583	Q15629	P0DI81	Q9NRA8	P21399
Q9BXJ1	Q8TD47	P33121	P01584	O75027	P0DJ07	Q9UGQ2	Q9UEW8
Q9BXJ4	P43246	P48556	P01589	Q15067	P0DJ93	Q9P0K8	Q9BSF0
Q9BXJ5	Q6DD88	P13535	P01591	Q04323	P0DJD0	P26358	O60256
Q9BXJ3	Q9NVJ2	Q8WXX5	P01730	Q9NV70	P0DJD1	Q5VU97	Q96M27
Q9BXJ0	P09661	Q8TC12	P01732	P06865	P10070	Q8IYU4	Q96FE7
Q9BXI9	Q8TDN6	P08575	P01833	P20810	P10071	Q6ZP01	Q7L576
Q9BXJ2	Q96DI7	P18859	P01834	Q9NZN3	P10074	Q86U06	Q8WUY1
P60827	Q9NVI1	P63279	P01857	P78406	P10109	Q13886	Q13547
Q9NZP8	Q96L21	Q8IYT4	P01860	P24390	P10114	Q9BW30	Q96QR8
P00736	Q9NZ08	Q8TCS8	P01861	O75828	P10124	P11169	Q16527
P09871	P62993	Q05707	P01871	O75351	P10155	Q96RD6	P42285
P0C862	P53985	O15294	P01877	Q9BVG4	P10176	P23560	P05771
B2RNN3	P08574	P19784	P01889	Q9Y5X3	P10242	Q8NDX5	P23219
P11586	P63220	O15400	P01903	O94855	P10244	Q8WWY3	Q9NYU2
Q6UB35	Q8IZP0	Q96C36	P01906	O43423	P10253	Q7Z3S7	O15127
Q4G0S4	Q10713	Q9Y6D6	P01909	Q6UN15	P10275	P0CAP1	Q9NR28
Q96HQ2	Q99829	O75179	P02008	O43488	P10276	P0CAP2	Q9Y547
Q96NR2	Q00013	Q16222	P02042	P55010	P10301	Q6EEV4	Q9Y3C8
O14523	P55145	P55011	P02100	Q7L2J0	P10316	Q9NYA4	Q9H0W9
Q8NCU7	Q9UM54	P05771	P02144	P49454	P10321	Q9HCM7	Q92930
A6NLJ0	Q9Y6E0	Q9Y6D5	P02452	P49590	P10398	Q8TDX7	Q9H6F5
Q8TF44	Q8TEQ6	Q92890	P02458	P50213	P10412	Q99547	Q96DR8
Q4AC94	Q9UBQ5	Q5JSH3	P02461	P49821	P10415	Q9NQI0	Q6ZMR3
Q86YS7	P40121	O95810	P02462	Q16513	P10451	P54819	P61421
Q6P1N0	O00203	O75937	P02489	A0M8Q6	P10515	Q9NWA0	Q7Z7K0
Q5T0F9	P51452	Q6YN16	P02511	P25685	P10586	Q8IXI2	Q9Y6N5
Q9P2K1	Q53GQ0	Q9BTW9	P02533	Q13177	P10588	O60330	Q9P2J5
B7Z1M9	Q8NCW5	Q9Y6Y8	P02538	Q6DD88	P10589	O60504	P17612
Q6ZSU1	Q9HCE1	Q15427	P02545	P40429	P10599	Q96PP8	Q14657
Q6DHV5	Q8N1N4	P61077	P02549	Q12789	P10606	P16520	Q9BT78
P33076	O43432	P49916	P02585	P46019	P10619	P26927	P46063
Q16581	Q9HCC0	O95861	P02647	P14550	P10620	Q9HAV4	P48507
Q6ZMU1	O14880	O00468	P02649	Q9UK41	P10636	O15511	P01903
Q9NRR8	Q8NBJ4	P23786	P02652	Q9UKL0	P10643	Q96P11	Q92616
Q9NRR3	O95218	O14880	P02654	Q14671	P10644	Q9UI30	Q9Y244
Q9Y5P4	O76074	Q2NL82	P02655	P42766	P10646	O00264	Q16143
P04003	Q8TAT6	Q9Y512	P02656	P11055	P10696	Q6PJG6	P04229
P20851	Q05707	Q86VI3	P02671	P42858	P10721	Q8N2Z9	P13861
Q9H0H9	P35244	P54707	P02675	P00738	P10746	Q9H094	Q9NRX4
Q99643	Q96T76	Q15154	P02679	P35250	P10747	Q96S79	P48556
Q8N8Q1	Q9NQ39	Q96A65	P02686	O75155	P10768	Q96N66	Q8TCD5
O14569	Q9BPX3	P07477	P02689	Q15796	P10809	P51114	Q15370
P21730	P41226	P50148	P02708	O95881	P10826	P35398	P46926
Q9P296	P13716	O60437	P02724	P61009	P10909	Q6ZNA5	Q15436
Q9UKL3	A6NHR9	Q9H910	P02730	P61201	P10915	Q6PHW0	Q10589
Q8TCZ2	Q99426	Q13586	P02741	P18077	P11021	Q15853	Q9NR12
Q9H246	P16870	Q15067	P02743	P36543	P11047	Q8WVB6	Q06210
Q9BWL3	Q96C36	Q9P0M6	P02745	Q9BTT0	P11049	Q8NFR7	P23919
Q8N6N3	Q5SNT6	P50579	P02746	O43765	P11055	Q9UN75	P23786
Q9BV19	Q9UBB4	P16520	P02747	Q9BWU0	P11117	Q9UMX0	Q9UKV3
Q5VUE5	P63151	P78406	P02748	Q9Y2T4	P11137	Q9UNT1	Q96HS1
Q8WWF1	Q92608	P49006	P02749	Q9Y5X1	P11142	Q9Y5Y5	P14651
Q8NEQ6	O60749	P05067	P02750	Q9Y679	P11166	Q9NQQ7	O43747
Q8N715	Q8IY81	O95865	P02751	Q9Y6B6	P11168	Q7Z6J4	O95573
Q96LT6	Q5TFQ8	Q8TCT9	P02753	Q9BXJ9	P11169	Q86WP2	P60604
Q8N0U7	Q14669	P60033	P02760	P82979	P11171	Q8TDW7	Q9BTL3
Q6P1W5	O00541	Q7Z417	P02763	P82650	P11172	Q8WV16	Q14008
Q69YW2	P41567	P17693	P02765	O60271	P11177	P04424	Q6GMV3
Q9BRT7	Q13155	Q9Y2V2	P02766	O60568	P11182	O96018	Q12974
Q5SVJ3	O60888	O94760	P02768	P54760	P11216	Q14974	Q96AT9
Q5SY80	Q13523	Q9BZK7	P02771	Q9H0C8	P11217	Q11203	O43681
O95561	P24043	Q5T1M5	P02774	Q8N1G2	P11226	O75063	Q9UHY7
Q3KP66	P10153	Q9BY77	P02775	P29597	P11233	P22415	Q96QD8
Q86UF4	O15394	Q8WU90	P02776	Q16659	P11234	P01130	O75746
Q9NX04	P47985	O75844	P02778	P62841	P11245	Q9HAK2	Q52LJ0
Q5T0L3	P13807	P49841	P02786	Q96L46	P11274	P58557	Q06141
Q9H7X2	P11310	Q13464	P02787	Q96GX9	P11277	Q8TC59	Q9Y6C2
Q9NSG2	O76015	P35251	P02788	Q96GD4	P11279	P23763	Q9UBS4
Q6ZSJ8	O43615	O14964	P02790	Q96CN7	P11309	Q9BU76	Q5JXB2
Q9NWV4	P35249	Q9P2I0	P02792	P01042	P11310	O43895	P07864
Q8N9H9	P30626	P47813	P02794	P26447	P11362	Q6WKZ4	Q96A00
Q8NDD1	Q14118	P40222	P02795	P63165	P11387	Q6UB35	Q9H0R4
Q5TEV5	P18031	P31483	P02808	Q9HDC9	P11388	Q96G04	Q0ZGT2
Q5JT78	P62995	Q96CN7	P02810	P00387	P11413	Q7Z7G8	Q9C0C9
Q5VVS0	P21266	P30042	P02812	P23458	P11441	P55287	Q9UNS2
Q5JVX7	P55957	Q9BZF1	P02818	Q14151	P11464	Q9NU63	Q8NBX0
Q96MR7	O75347	P07203	P03372	Q05397	P11473	Q13614	P13284
Q5VVC0	Q12788	Q9UIJ7	P03886	Q8WUA2	P11474	Q8IWT6	Q8NBJ4
Q96MC9	Q9UMX0	Q9UPU5	P03891	P42695	P11498	Q96G25	Q9NRN7
Q8N1D5	P20339	O94808	P03897	P19387	P11532	Q9UHV8	P19022
Q3SY05	Q9UL25	Q13451	P03901	O75150	P11586	Q8IYB1	O00629
Q96HA4	P55735	Q8N3U4	P03905	P61019	P11684	P98196	P19086
Q8NEQ5	Q92804	Q9ULC4	P03915	O95983	P11717	O43148	Q9UHB9
Q5SNV9	Q86UE4	P12259	P03923	Q15054	P11766	P60660	P08237
Q5VWT5	Q9BTV4	P35244	P03950	Q15042	P11802	Q14894	Q16881
Q8NAX2	Q9ULC4	Q6KC79	P03951	Q8NEW0	P11831	Q8WUH6	Q99614
Q8IYL3	P37840	Q14257	P03952	P12277	P11836	Q8NEN0	Q9Y394
Q3ZCV2	P41240	Q13630	P03956	Q9NYF8	P11908	Q12809	P53990
Q5T7R7	Q13126	Q9BPW8	P03973	Q9NZ01	P11912	Q9H6D7	Q15738
Q8NAE3	P61201	Q9BVJ6	P03979	Q6A1A2	P11926	Q16671	Q9BYR8
Q5VU69	P30511	Q9BQ52	P03999	Q9C0E2	P11940	Q9UHH9	Q6P2E9
Q6ZWK4	P05107	O75608	P04000	Q9Y2H9	P12004	O75027	Q9BVG4
Q5VTH2	Q8WXF1	P16930	P04001	O75347	P12035	Q9P1Y6	Q9GZP4
Q5T5A4	P61020	P01591	P04003	Q9Y6Y8	P12074	Q96JE9	P48739
B1AJZ1	Q7Z460	O75306	P04004	P02788	P12081	P26885	P51809
Q5TG92	Q9Y4E1	O95218	P04035	Q9UBT2	P12107	Q8TAW3	Q5JWF2
Q9H425	P10155	P09417	P04040	Q9Y5K3	P12109	Q13308	P22694
Q8IVY1	P11137	Q9Y2W2	P04049	O94874	P12110	P40617	P08247
Q8N6G1	Q96S96	P57737	P04053	Q53EL6	P12111	Q5W0A0	P61326
Q8NC38	Q92797	Q9UBQ0	P04054	P33947	P12235	Q9HBR0	P29034
Q8TAB5	P63173	P05452	P04062	P49207	P12236	Q9NQX1	O76094
Q5SR53	P22059	Q00534	P04066	P54709	P12259	Q9BVJ6	Q9Y6M9
A1L170	Q6UB35	O95299	P04070	O95292	P12268	Q86VE9	P31997
Q6ZS94	P30837	P35250	P04075	P49006	P12270	Q92503	Q93009
Q69YW0	O60684	Q08378	P04083	Q96QR8	P12273	O15457	P29218
Q5T0J3	P39059	Q12765	P04085	P46778	P12277	Q9BUL8	P30038
F2Z333	Q13243	P12830	P04090	P46734	P12429	P46779	P08123
H3BTG2	Q06124	P02792	P04114	P51970	P12532	Q7KYR7	Q13542
Q6PIY5	Q86U42	Q96DI7	P04118	Q92522	P12544	Q7L5Y6	Q9UN36
P54289	P30405	P11171	P04141	Q06187	P12694	Q14849	P41226
Q9NY47	Q5T9A4	Q9H773	P04150	Q9ULD0	P12755	Q14118	Q04118
Q8IZS8	Q7Z5L9	Q8WYP5	P04155	Q9UKV8	P12757	P16298	Q96CW1
Q7Z3S7	Q13404	Q8N7X1	P04156	P31751	P12814	Q96CV9	Q9BRJ6
Q9H8G2	P48426	Q6NVY1	P04179	Q9NS86	P12821	Q8IXK0	Q9NSI8
Q8WTZ4	P13747	Q9Y3D6	P04180	Q9NRP0	P12829	Q01201	Q02338
Q8N1I8	O60488	Q99848	P04181	Q99829	P12830	O15013	O15204
Q9Y376	P06132	Q9NRR5	P04183	Q8WWI1	P12882	Q7Z478	Q9NWV4
Q9BRK5	O76014	Q9UEY8	P04196	P15121	P12883	P49902	Q14764
Q9Y6J0	P30419	Q641Q2	P04198	Q8WWC4	P12931	Q9BY44	Q9Y6E2
Q8TDN4	P51812	P07585	P04201	Q86X76	P12955	Q9UMX9	O95139
Q9BTV7	O14776	Q8WW12	P04216	Q15942	P12956	Q9NST1	P42229
Q9NZU7	Q13492	P33240	P04217	Q5VZL5	P13010	P43166	Q15582
Q9NPB3	O60282	Q9UH99	P04229	P53602	P13051	P36639	A6NHL2
P57796	P24557	P01111	P04233	Q9NVJ2	P13056	Q2UY09	Q9Y3B2
Q9NP86	P54105	O43395	P04234	Q9NYL2	P13073	P40222	P27708
Q86V35	P48637	Q03701	P04259	P20020	P13164	Q11201	Q9Y3D7
Q9BXU9	A6NKT7	P05546	P04264	O94763	P13196	Q96D96	P84074
[truncated: 18,266 more rows]

## Sheet: PRIDE
PRIDE	Observations
Q8WUP2	53
P30613	175
Q96DR4	14
P23919	90
Q8NHX9	40
Q6UX39	8
Q9C0H2	34
Q9C0H5	77
Q9C0H6	36
Q9C0H9	90
Q96J66	65
Q96J65	103
Q9H8Q6	5
P40424	26
P40425	24
P40426	16
P40429	117
Q9H2I8	7
P03891	6
P03897	6
P02768	1111
P02760	445
P02763	609
P02765	38
P02766	435
P40855	57
Q69384	15
Q5VVP1	18
Q9BZG1	25
Q9BZG2	18
Q9BZG9	6
Q9BZG8	76
P01236	5
O95932	54
P01233	24
Q8N865	51
P09001	49
P53708	45
P53701	91
Q9H963	25
Q14568	209
Q9H967	46
Q14563	59
Q14562	136
Q14566	184
Q14565	20
A6NIR3	10
Q8NHX4	4
Q96T91	4
Q86VY4	45
Q86VY9	44
Q14493	73
Q8WUF8	24
Q96BT1	14
Q8WUF5	72
Q96BT3	52
Q96BT7	43
Q99518	28
Q96RU7	13
Q96RU3	85
Q96RU2	99
Q96RU8	33
Q9Y5A7	119
Q9Y5A6	34
Q13643	87
Q13642	176
Q13641	25
Q02127	37
Q6ZRV3	8
Q5T6X4	18
Q5T6X5	38
A8MZ59	17
P16520	30
Q8NCJ5	25
Q9Y296	94
Q9Y294	17
Q9Y295	145
Q6ICB4	20
Q6ICB0	10
P35070	14
Q8TB52	115
Q6AI08	105
O75420	73
O75425	12
O75427	95
O75426	37
P17693	17
O00507	81
O00505	114
Q99612	8
P20132	26
Q8N9C0	76
Q99613	193
Q99611	54
Q8IYD2	37
Q6IPW1	11
Q8IYD9	35
Q8IYD8	101
Q8IVD9	38
Q66K89	39
Q66K80	13
P68543	15
A8MXB1	7
Q9UI08	52
Q9UI09	33
Q13253	18
A6NNA5	7
P24903	26
Q5VVM6	47
Q107X0	7
P37088	44
O14893	19
Q00975	102
Q00973	34
Q00978	14
Q8N7C7	13
Q9NV23	8
Q9NV29	12
Q2M238	14
Q9UQ26	113
Q86UA6	17
Q86UA1	28
Q6ZVH7	42
Q6ZVH6	7
Q8WVX9	40
Q5K4E3	33
P0C7I6	13
Q969I3	21
Q969I6	9
P0C7I0	9
Q9Y6G9	192
Q9Y6G5	55
Q9Y6G1	15
Q9Y6G3	12
Q9UKX5	46
Q9UKX7	103
Q9UKX2	102
Q9UKX3	244
P45983	136
Q96I25	120
Q7Z5G4	28
Q8TDM6	106
P27469	13
P08034	18
Q9HB55	46
Q9UEF7	56
Q9H239	19
Q9H237	19
Q8NEQ5	9
Q8NEQ6	13
Q8N9X3	13
Q8N9X5	10
Q6VVB1	20
Q6ZSY5	21
Q6NX49	56
P41091	116
Q9UJT9	24
Q9UJT1	54
Q9UJT0	51
Q9UJT2	64
Q6ZUC2	6
Q6NX45	31
A8MVJ9	15
Q9BT81	4
Q9H7J1	30
O60832	112
O14579	104
Q9NVW2	57
P17900	67
Q9UHR4	102
P43003	36
P43007	34
P43005	31
P43004	43
Q9NPI9	16
Q9NPI8	34
Q9NPI5	25
Q9NPI7	15
Q9NPI6	94
Q9NPI1	46
Q9NPI0	1
Q05397	57
Q14249	34
Q14246	19
Q14247	225
Q14244	52
Q14242	9
Q14240	142
Q14241	50
Q96LT9	45
Q96LT6	19
Q96LT7	22
Q96LT4	18
P16298	120
Q9H8W5	43
A6NLE4	13
P62280	295
Q10571	57
A6NJW4	8
Q15532	17
Q96GK7	56
Q2M3D2	32
Q13568	28
Q13569	31
O95777	64
Q13564	131
Q13562	20
Q13563	71
Q52M93	26
Q8NE65	12
Q8NE62	44
Q8NE63	40
O00203	150
O00204	30
O00206	36
P43119	19
B7ZAQ6	31
Q96AQ8	43
Q96AQ9	18
Q96AQ1	29
Q96AQ2	10
Q96AQ6	43
Q96AQ7	16
Q06455	31
Q6ZW61	57
Q6P1M9	45
Q96HQ0	29
Q6P1M0	66
Q6P1M3	70
P57086	16
P57082	42
P57081	39
Q5TG53	13
Q3MJ16	15
P57088	128
Q01085	62
Q8WU79	88
Q8TED9	37
Q8TED0	70
Q8TED1	31
Q8TED4	8
A5PLN7	50
O43598	82
O43597	15
O43592	204
A5PLN9	8
Q86X51	43
Q86X52	74
Q86X53	21
Q9BQC6	12
Q86X55	128
Q86X59	9
Q6IEY1	1
P40692	131
Q8IUI8	75
Q8IUI4	7
Q13177	100
Q6P988	19
Q9NRC8	21
Q96L11	2
Q96L12	49
Q96L15	43
Q96L14	28
Q96L16	21
Q6DN12	55
Q99519	67
Q15173	34
O15417	115
Q9NRC1	22
Q3KR16	53
Q9NRC6	202
Q9P286	42
O60583	81
A4D0V7	99
Q8TDN1	38
Q15054	122
A6NJJ6	18
Q63HQ0	23
O60896	4
P01040	109
P01042	691
Q15051	42
P09693	35
O95218	137
Q9P1Z3	56
Q9P1Z2	126
Q9P1Z0	56
Q9P1Z9	158
Q9UGP4	77
Q8IY50	25
Q8IY51	40
P42229	168
Q99788	15
Q99784	99
P42224	197
P42226	94
Q6NT32	16
Q9Y5A9	96
P19404	158
A2PYH4	95
Q9UGP8	162
Q6ZWK6	18
Q6ZWK4	4
Q86YL7	8
Q86YL5	18
O14972	56
O14976	250
O14977	9
O14974	156
O14975	125
O14978	38
O14979	202
Q02880	139
Q5W064	7
Q5TGP6	59
P01861	18
P01860	23
P50851	216
Q6ZRV2	77
Q9UBC9	12
Q9UBC0	20
Q9UBC1	54
Q9UBC2	166
Q9UBC3	65
Q6UXS9	41
Q9UBC7	12
Q9H2W6	39
Q92905	132
P80421	14
Q6IED9	14
Q12947	14
Q12946	1
Q9Y644	17
Q9Y646	38
Q12948	8
P48552	77
Q9NUU7	72
Q92890	57
Q92896	140
Q9BUP3	58
A6NDU8	76
Q562F6	123
P28370	121
Q9BUP0	104
P05412	26
P05413	66
Q5VZV1	35
Q5VZV4	3
Q14689	94
Q02985	118
Q14683	213
Q14681	23
Q9Y297	44
Q9NX53	8
Q9NX52	21
Q9NX55	34
Q9NX57	21
Q9NX58	55
Q86WH2	16
Q15645	100
Q96DX7	12
Q96DX4	27
Q96DX5	20
Q96DX8	10
Q5T4T6	37
Q9NR71	21
Q5T4T1	4
P56470	24
P58499	15
Q9P2T0	42
Q9P2T1	50
Q96KQ7	137
Q96KQ4	64
Q96NR2	7
Q96NR3	33
P55789	12
P55786	258
F8WFD2	2
P13667	249
P50219	27
P57789	49
Q8N2H9	35
Q8N2H3	39
A5D8W1	90
Q8N2H4	11
P51170	39
P51172	34
P51178	62
Q08117	37
Q5T7V8	37
Q8NGH5	10
Q8NGH6	11
Q8NGH7	12
Q8NGH3	11
Q8NGH8	12
Q8NGH9	4
Q6NUS6	13
Q6NUS8	18
O43633	51
P35414	20
P35410	11
Q2M1Z3	89
P41440	33
P55081	71
P55082	8
Q96M94	45
Q96M95	38
Q96M96	64
Q96M91	64
Q96M93	37
Q63HK3	58
Q96M98	9
Q63HK5	92
Q8IZS8	57
Q7L2E3	104
P55085	17
Q6ZN28	68
Q9BYW2	132
Q9BYW3	10
Q9BYW1	21
Q49AA0	37
Q9NXJ0	5
Q9NXJ5	77
Q29963	8
Q86WU2	114
O60469	104
Q3SXR2	2
O60462	46
Q9NRP4	41
Q9NRP7	76
Q9NRP0	51
Q9NRP2	12
Q9P2I0	127
Q9Y343	45
A9UHW6	47
P59796	19
P08684	75
P08686	17
P59534	5
Q9UP65	43
A6NCK2	35
P59536	7
P59537	13
Q96QU8	84
Q96QU4	6
Q96QU1	74
Q8IYD1	61
P05556	243
Q8TB61	42
P14679	77
P14672	17
Q13478	45
Q5FWF7	8
Q02218	218
Q9NQ89	50
Q96HI0	45
Q5H9U9	44
P15104	187
Q6UWH6	4
Q6UWH4	42
Q8NI38	19
Q8NI32	8
Q8NI37	26
Q8NI36	80
Q8NI35	101
Q07617	59
Q8N328	15
Q9BR84	36
Q9UL18	90
O00311	70
P53673	11
P11912	6
Q04828	97
Q04826	18
Q9BSD7	97
Q9NNX1	40
Q9NNX6	23
Q9NNX9	1
O15131	79
O15130	5
P36941	26
Q92914	26
Q92915	32
Q92917	68
Q92911	36
Q92913	60
Q92918	72
P48745	33
P15927	115
P15924	329
P15923	59
Q8TCC3	26
Q8TCC7	15
A4UGR9	152
Q14517	80
O43149	131
O43148	105
O43143	269
Q15935	38
O43147	67
Q86Z23	17
Q86Z20	57
Q9BSL1	80
Q9UKF6	116
Q8IWV7	114
Q8IWV2	96
Q8IWV1	17
Q13191	75
Q13190	30
Q9HCY8	36
Q96BF3	12
Q6DKI1	29
Q01484	178
Q16626	13
Q16627	34
Q16625	17
Q16623	27
Q16620	44
Q16621	62
Q16629	144
Q6S8J7	30
Q6S8J3	182
Q16635	28
Q2M1P5	111
P58753	17
Q86YT6	72
Q7Z4G1	26
Q7Z4G4	94
Q8WYL5	66
Q86TM6	42
Q86TM3	44
Q53FT3	57
O75908	35
O75909	51
O75907	34
Q9H106	12
O75900	21
O75901	23
P08118	12
Q9H3P7	136
Q9H3P2	44
Q9BUV8	2
Q96P15	57
Q09666	465
Q96P16	61
Q96P11	91
Q9UDX3	29
Q9UDX5	15
Q9UDX4	12
Q8N5Q1	11
Q8NDM7	81
Q9NUG6	39
Q9NUG4	41
Q5BJD5	51
A6NC51	2
Q8IZJ1	57
Q9H6D8	10
Q9H6D7	101
Q9H6D5	12
Q9H6D3	10
P30085	190
P30084	264
P30086	297
P51648	70
A8MWP4	18
A8MWP6	1
Q9BUA3	28
Q9BUA6	33
A1L157	10
P08962	33
Q71SY5	43
Q96H35	16
Q5T292	8
P31358	1
P31350	30
P07437	243
P07438	19
P15498	115
Q9BXT6	85
Q9BXT4	52
Q9BXT5	105
Q9BXT2	27
Q9BXT8	80
Q92643	80
Q4G0X9	120
Q4G0X4	69
A6NKW6	14
Q96FC9	30
Q96FC7	24
Q86TP1	86
P35326	4
Q9UEU0	32
Q5JT82	22
P54198	92
A6NFH5	8
Q86TL2	9
O95445	113
O95447	51
P11498	124
Q00653	85
Q6ZNC4	36
Q6ZNC8	31
Q9BY89	122
Q9NT22	60
Q9BY84	38
Q96PV4	28
Q96PV6	70
Q96PV7	55
Q96PV0	97
Q06787	89
Q8NH79	4
Q14956	51
Q14957	60
Q14954	2
Q8NH72	14
Q30KR1	3
Q6ZTU2	15
P13232	16
P13236	1
Q9H6E5	38
Q96D46	41
Q96D42	9
Q9BTV6	29
Q8NAG6	9
P23526	321
Q6UVK1	102
Q5VV11	2
P35680	18
Q9UGY1	10
Q6PI77	65
Q6PI73	17
Q6PI78	22
Q8N6Q8	62
O43264	190
O43261	2
Q96SI9	85
Q14168	47
Q14166	163
Q14165	48
Q14164	81
Q6P0Q8	78
Q14162	36
Q14161	105
Q14160	172
Q9Y5J9	18
Q4LDE5	58
A6NMZ7	116
A6NMZ5	5
A6NMZ2	7
Q0D2H9	3
Q96SI1	6
P49366	63
P49368	232
Q9NZA1	49
P61457	94
A6NKL6	45
G3V0H7	17
Q8IZE3	67
Q9BRK5	84
Q9BRK4	41
Q9BRK0	22
Q9BRK3	38
Q6ZR52	25
Q6ZR54	14
Q0VFX4	19
Q9HBZ2	43
Q8NF86	23
Q8WWT9	23
Q9Y2X0	116
Q9Y2X3	155
Q9Y2X7	58
Q9Y2X9	52
Q9Y2X8	8
Q9H808	27
Q9Y4R7	33
Q9Y4R8	147
Q9UIQ6	87
Q8IV63	84
O60287	133
O60285	48
O60284	59
O60282	108
O60281	94
Q96Q91	43
Q8WXS3	14
Q8WXS5	23
Q8WXS4	7
Q8WXS8	56
Q9UNY4	135
Q9UNY5	28
P22695	221
Q70CQ2	183
Q70CQ3	68
Q70CQ1	50
Q70CQ4	105
Q9GZX7	16
Q9GZX6	11
Q9GZX5	45
Q9GZX3	10
Q9GZX9	30
Q5VXT5	15
Q6PIL6	19
Q1X8D7	37
P09958	42
Q7Z469	8
B2RTY4	148
Q9H252	37
A2RRH5	8
Q9NZZ3	45
Q9UPI3	11
A2VDF0	17
Q9H1A7	4
Q9H1A4	242
Q9H1A3	67
Q5HYW3	25
Q5HY64	50
P15516	23
P15514	14
P15515	9
Q8N999	16
Q8N998	34
P04908	153
B3SHH9	7
P53634	241
Q16853	91
Q3B726	25
Q16854	82
A5YKK6	241
A6NNL5	12
P20853	20
P20851	175
A6NNL0	13
Q6NWY9	45
P54368	15
P11511	50
Q16270	123
P61129	112
O15527	33
O15524	22
O15522	7
O15520	17
O15528	29
P05937	21
Q9BZ29	121
A0MZ66	106
Q8N8K9	72
Q13733	31
Q96EN8	62
Q9UN42	15
P51460	19
Q52M58	16
Q9H425	49
Q3V5L5	47
Q86V25	37
Q86V24	16
Q86V21	54
Q86V20	43
Q08623	24
Q08629	51
Q8N5R6	76
Q6W5P4	17
Q01740	38
P10266	41
P10265	1
Q5T5F5	3
Q96A54	31
Q96A57	2
A7MBM2	51
Q6ULP2	59
P32856	38
P33076	56
O75558	55
O75554	34
O75556	26
Q8NDL9	52
O75553	27
Q8TAS1	29
Q15195	42
Q15198	21
Q15172	50
Q5TA45	110
Q8NFB2	11
P61952	6
P61956	94
Q9HAE3	27
Q9H4G1	7
Q9H4G0	83
Q9H4G4	79
Q9UF12	45
Q9UF11	11
B2RXF5	24
Q9BWF3	53
Q9BWF2	38
P60606	6
P60604	30
P60602	16
Q5W0Z9	9
P60608	36
Q08ET2	40
Q8NA61	36
Q07627	5
Q8NA66	76
Q8NA69	45
Q9NQZ8	32
Q9NQZ5	30
Q9NQZ7	30
Q9NQZ6	16
Q9NQZ3	11
Q9NQZ2	21
P0C7P0	8
Q9BZW2	10
Q9BZW5	7
Q9BZW4	7
Q9BZW7	90
Q9BZW8	29
A6NNW6	22
Q9H6E4	12
Q5TBC7	3
Q9HCC9	77
O76042	13
O76041	118
Q5SRD3	19
Q5SRD1	25
Q5SRD0	4
A6NDA9	4
P83369	37
P18583	176
Q86VI4	14
Q86VI3	176
Q86VI1	63
Q96RE7	104
Q96RE9	42
Q6IE81	52
Q9Y5Q5	41
Q9Y5Q6	22
Q9Y5Q0	21
Q9Y5Q3	12
Q9Y5Q9	122
Q6PEY0	17
Q6PEY2	86
P0C864	10
Q9HA82	28
Q8N7E2	60
Q8NHC6	8
Q8NHC7	7
Q8NHC5	4
Q8NHC8	10
Q11201	18
Q11203	43
Q11206	37
P62942	137
P51911	123
O14594	32
Q569K6	31
O14599	13
P04211	8
Q02577	6
Q8IYT3	48
Q8IYT2	31
Q8IYT1	59
Q96A25	13
Q8IYT4	67
Q8IYT8	64
Q9C0G0	121
P62805	385
Q9C0G6	144
Q8IVT2	92
A0PJW8	14
Q9BZH6	138
A0PJW6	16
Q8TCQ1	27
Q17RP2	45
P48200	107
Q9Y305	98
Q6ZP29	1
P19086	32
P19087	17
Q9H444	80
P61626	243
Q12798	19
Q12799	36
Q12796	32
Q12797	66
Q12794	12
Q12792	72
Q12791	75
P62191	246
P62195	257
P58062	7
P51589	46
P51580	74
P51587	138
P61088	275
P61086	131
P61081	158
Q96BA8	24
A8K0Z3	12
Q9Y6W8	9
Q9Y6W5	93
Q9Y6W6	34
Q9Y6W3	56
Q96IX5	61
Q5PR19	27
Q96IX9	12
P17019	30
Q6UX01	33
Q6UX04	40
Q6UX06	39
Q6UX07	44
P17010	11
Q15223	59
P17014	28
P17017	40
O00337	23
O00330	121
O00339	68
O00338	27
P01148	5
Q969Y0	16
Q969Y2	53
Q96SN8	142
Q9UKH3	7
Q9UQQ1	39
Q9Y247	47
Q9Y241	24
Q9Y240	34
Q9Y243	51
Q9Y242	29
Q9Y248	37
Q8N9H8	63
Q8N9H9	36
Q8N9H6	6
Q4QY38	6
Q7Z5W3	14
Q6ZVZ8	23
Q6BDS2	112
Q92989	93
Q8NEA9	34
Q8NEA5	7
Q8NEA4	11
Q8NEA6	30
Q5JQC9	77
Q6P2E9	169
Q5VZ72	10
Q8IVI9	43
P04437	11
P04430	14
Q6P474	30
Q9H9P2	19
Q9H9P8	111
Q5T160	104
P30559	19
P30550	13
P30556	4
O60313	204
O75628	19
Q9BVI0	54
Q9BVI4	56
Q9NVG8	95
P02489	11
Q9NPR9	36
Q8NEX9	34
Q86UV5	112
Q86UV6	4
Q86UV7	11
Q6ZVS7	12
Q86XZ4	66
Q8IX21	59
Q8IX29	37
Q9Y6J9	78
Q9Y6J8	33
Q9Y6J6	5
Q9Y6J3	1
Q9NPY3	56
Q5MJ68	16
Q53RY4	12
Q9H469	18
Q9H467	25
O94819	39
Q6ZUX3	87
Q96LD8	14
Q96LD4	44
Q96LD1	21
P13521	67
P82094	112
Q99490	75
Q5SSG8	1
Q8TD57	191
Q99496	89
Q99497	387
A6NNH2	28
Q02086	24
Q02080	30
P07942	219
P07948	249
P07949	100
O14807	13
Q7LDG7	50
Q9UPU7	74
Q9UPU3	45
Q9UPU9	34
Q96JZ2	12
Q5TEV5	6
Q7Z3H0	21
O14827	46
A8MVG2	19
Q9UJK0	18
Q8WTQ4	48
Q8WTQ1	12
O00154	129
Q15306	53
Q15303	68
O95149	7
O95147	26
Q6PJT7	88
O15389	37
O15382	50
O15381	98
P29558	25
O95471	12
Q9H7U1	65
Q9BXL6	77
O95476	7
Q99801	37
Q99807	28
Q99808	33
Q6YHU6	44
Q7Z6K3	76
Q9BQS2	26
Q9BQS6	13
Q9BQS8	114
Q13324	14
Q13325	41
Q13326	29
Q8IXW0	64
Q8IXW5	39
Q00839	415
Q8IUY3	26
Q68D42	9
O95782	220
Q6ZNB6	78
P36873	163
P36871	232
Q8NC51	202
O95785	199
Q8NC56	73
Q8NC54	13
O15018	153
Q3KNV8	34
A6NLP5	39
A8MU46	39
P62258	569
P62256	26
P62253	34
P55017	50
P55011	62
A6NJZ3	13
Q9UP83	121
P49863	25
P49862	29
Q96GV9	15
Q9P1J3	4
Q92636	46
Q7Z3S7	43
Q7Z3S9	1
Q08209	148
Q00059	100
Q00056	23
Q8IW19	41
P27169	401
Q2NKJ3	66
O75795	14
O75794	44
O75792	51
O75791	30
Q96CN7	171
Q53T59	38
Q9UHM6	6
Q8N1L4	27
O43542	75
O43541	54
Q8N1L1	2
Q6PGP7	86
Q8NH60	9
Q8NH63	12
Q96B01	40
Q12852	78
P30459	23
P30457	1
P30455	9
P30453	3
P30450	5
Q9UBS8	79
Q9UBS9	73
Q9UBS0	80
Q9UBS3	15
Q9UBS4	112
Q9UBS5	93
Q8N0S6	27
Q9BQN1	62
Q9H0M4	45
Q8IUD2	105
Q3LI83	9
Q3LI81	4
O94955	40
Q9NSB2	68
Q567U6	126
Q5GAN3	11
Q5GAN6	8
Q5GAN4	8
Q99988	32
Q8N6S4	35
Q9P1Q5	12
Q9P1Q0	53
Q96DH6	42
Q96FK6	17
Q99759	136
Q99758	101
Q99757	28
Q99755	65
Q99750	4
Q02325	12
Q16581	12
Q16587	40
Q16586	27
Q16585	22
Q16584	101
Q16589	21
Q86SS6	25
Q5T4D3	55
Q96KA5	65
P15036	14
Q96EC8	30
Q69YZ2	37
Q6V1X1	61
Q9UQV4	19
Q6UXD5	36
O00744	35
Q04912	62
O00746	69
O00748	60
Q6PKG0	174
O15226	94
Q9H0V1	25
O15229	32
O15228	116
Q9H0V9	29
P00751	387
Q9UK41	150
Q9UK45	56
Q6P9B9	82
Q6P9B6	45
Q496M5	21
P26368	143
Q8WZ33	4
P26367	26
Q15393	244
A6NJW9	23
P28472	21
Q5VZK9	133
Q15858	100
A8MV65	14
Q14721	67
Q14722	28
Q8NB59	27
Q8NB50	30
A6NEE1	44
Q96DU7	41
P55199	103
Q96DU3	18
Q96DU9	46
P55197	39
P61247	258
Q49AQ9	15
Q9P2Y4	54
P50613	182
O95772	20
Q0VDG4	50
Q13561	205
P14652	11
Q96QE4	53
Q96QE2	9
Q7Z6I8	16
Q96NG8	18
Q96NG3	45
Q96NG5	18
Q9BY08	21
Q8IZ96	10
Q902F9	8
Q8N2W9	136
O43865	104
O43866	120
O43861	73
O43868	32
O43869	4
Q15035	18
O60658	59
O60656	13
Q15032	90
Q6UWX4	38
O75618	25
Q8NGU4	4
P23467	99
Q8NGU2	5
Q8NGU1	3
P23469	76
P23468	74
O75616	97
Q8NGU9	36
Q8N4E4	21
Q8N4E7	19
P47224	25
Q99877	7
P22732	12
P22735	53
P22736	21
Q6Q759	110
P82980	35
P82987	66
Q9ULP0	40
Q9ULP9	75
P28290	78
Q8N184	52
Q8NBP0	51
Q8NBP5	36
Q8NBP7	75
Q5S007	126
Q9BYB0	91
Q9BYB4	114
Q07954	296
Q07955	122
Q96KN1	21
Q9UMR3	12
P43246	191
P43243	231
Q9H3H5	15
Q9H3H3	20
Q9H3H1	73
Q9H3H9	42
B2RPK0	64
Q95604	34
P04003	338
P04000	4
P04001	2
P04004	601
Q9NRM7	57
Q9NRM6	37
Q9NRM2	33
Q9NRM1	70
Q9NRM0	18
Q0VAM2	24
O96008	86
O96009	21
Q53H47	85
O96000	88
Q9UID6	19
O96002	3
O96004	12
O96005	55
O96006	63
O96007	81
O43272	37
Q6ZMS4	17
Q6ZMS7	13
Q16769	33
Q4VC44	68
A6NKF1	23
Q16760	78
Q3T8J9	88
Q15738	92
Q15735	58
Q6UW32	6
P54136	241
P54132	93
Q16048	11
Q9Y2B2	20
Q9Y2B1	19
Q9NS39	46
Q9NS37	39
Q96CM3	39
Q9Y2B5	51
Q96CM4	17
Q96CM8	85
P48507	122
P48506	119
Q06495	22
Q9Y2B9	5
P48509	21
Q7Z4W1	218
Q7Z4W3	1
Q7Z4W2	6
P12259	237
P56192	233
P56199	56
Q5JTC6	60
Q96T21	59
Q5W0B1	73
Q5W0B7	21
P53814	102
Q09327	46
Q09328	47
Q8TCX1	22
Q8TCX5	46
P20290	171
Q7KZF4	286
P26447	122
P26440	69
P26441	11
Q9HCL3	29
Q9HCL2	39
Q9HCL0	45
Q9H3S7	113
Q9H3S4	15
Q9H3S5	11
Q9H3S3	18
Q9H3S1	64
Q9BUQ8	112
P33316	161
Q30154	6
P56945	51
Q7Z745	87
P09923	27
O00264	121
Q6E0U4	54
A6NHR9	126
A6NHR8	33
P01609	25
P01608	22
P01602	5
P01600	14
P01607	12
P01606	18
P01605	26
P01604	17
P57087	12
Q6PF06	13
P34059	22
P35900	63
P35908	1023
Q7RTV2	29
Q7RTV3	13
Q7RTV0	119
Q7RTV5	11
Q96CP7	16
Q96CP6	97
Q96CP2	28
Q6NZ36	8
P00558	534
Q6ZUK4	13
P42025	86
Q96PF1	33
Q96PF2	35
Q6PRD7	14
Q6PRD1	121
O43583	123
Q75N90	77
Q8IW92	32
P08235	44
Q9UIU6	36
O00139	135
Q8NDP4	33
Q8NC24	19
Q96N68	3
Q96N66	30
Q96N67	172
Q96N64	58
Q9H6Q3	17
Q04446	135
O15079	42
P33527	117
O15075	78
O15072	76
Q9HC78	35
Q9HC73	11
Q9HC77	91
Q8N5F7	26
Q9BU40	46
Q5TYX0	10
O43593	53
Q96L91	143
Q9UMS0	88
Q9UMS6	119
Q9UMS5	44
Q9UMS4	170
Q9BQC3	79
P14373	83
Q13011	253
Q13017	64
Q13018	52
Q9BXA9	50
P52655	17
P52657	11
Q9BXA5	7
P62753	159
Q9BXA7	42
Q9BXA6	15
Q8N461	23
P84077	296
Q8N465	57
Q8N468	17
P53384	88
Q9NYI0	63
O94907	15
O94906	165
O94905	70
O94903	188
O94901	48
O94900	18
P15421	2
P15428	51
Q6ZT07	31
Q8WV07	16
Q92823	87
Q14746	79
Q14749	22
Q9UP79	41
Q96FT9	17
Q5U5R9	50
Q96FT7	39
Q9Y2H0	59
Q9Y2H2	49
Q9Y2H5	112
Q9Y2H6	73
Q9Y2H9	71
Q9Y2H8	42
Q9BY31	42
P58658	29
Q96MU8	19
Q9P0P8	33
Q9P0P0	10
Q96MU5	16
Q96MU6	44
Q96MU7	53
Q9H607	13
O75800	25
Q9H609	17
P27144	71
Q13822	142
Q13825	34
Q13829	28
Q8IW35	47
P24347	29
Q86W11	29
Q86W10	24
Q5T0J3	3
Q5T0J7	25
Q08752	129
P32929	150
P32927	42
Q9UIA9	187
Q5U5X8	22
A8MX34	4
Q9UIA0	30
P29692	316
P35659	97
P35658	187
P27694	118
P27695	213
A6NP11	9
P41208	58
Q5VXD3	15
Q6UWU2	53
Q9H816	29
P59901	36
A4D263	5
Q9UG22	21
Q7L4I2	48
Q4VX76	45
Q1W4C9	2
P33897	65
Q7L7X3	114
Q96H15	27
O43520	101
Q9NZJ9	55
Q8N1N4	116
Q9NZJ0	62
Q9NZJ6	55
Q9NZJ7	37
Q9NZJ4	174
Q9NZJ5	74
Q96AC6	104
Q9UHC1	118
Q6URK8	20
Q9Y2W1	212
Q9Y2W2	67
Q9Y2W3	24
Q9Y2W7	33
Q9P0M9	57
Q9P0M6	40
Q9P0M4	13
Q9P0M2	12
Q96S16	32
Q96S15	84
Q96S19	40
P06028	1
Q9Y4E5	110
Q9Y4E6	104
Q9Y4E1	64
Q9Y4E8	201
Q9NYR9	28
Q99062	29
Q92729	57
Q96JM7	47
Q96JM4	57
Q96JM3	72
Q96JM2	134
Q6W2J9	121
Q68CR7	41
Q8N6Q3	27
Q8N6Q1	37
Q9GZS3	122
Q9GZS0	39
Q9GZS1	55
Q9GZS9	18
Q7Z7E8	27
O60237	70
O60234	123
O60235	22
O60232	53
O60231	81
O60238	10
O60239	34
Q7L3S4	53
O75899	53
Q6PIY5	12
Q6PIY7	49
P13378	8
O60762	132
Q9UBU3	6
O95352	159
O95359	142
Q9BV68	13
P62837	122
P62834	161
Q01167	45
Q56VL3	56
P51828	69
P51826	114
P51825	93
Q8TAC9	2
P02008	139
Q8TAC1	24
Q8TAC2	14
O95977	27
O95976	12
O95971	12
O95970	35
Q9HAU0	102
Q9HAU6	14
Q9HAU4	46
Q9HAU5	133
Q9HAU8	26
Q9H4W6	17
O75764	26
Q8N782	8
Q7LBE3	23
Q14469	25
Q9BWV3	41
Q9BWV2	19
Q9BWV1	49
Q9BWV7	36
P0C6E6	5
P0C6E5	10
P16471	26
P16473	41
P62068	24
Q8IVW8	29
P17707	33
P17706	120
Q8N8V8	10
A6NDQ2	11
Q8N8V4	28
Q5JVS0	50
Q8N8V2	50
Q96EY8	73
Q96EY9	50
Q6NXT1	52
Q96EY5	79
Q96EY7	99
Q6NXT4	28
Q6NXT6	26
Q6IQ26	74
Q6IQ23	57
Q6IQ22	72
Q6IQ21	50
Q6IQ20	11
P55808	2
P55809	73
Q86V97	31
Q8TE57	62
Q8TE56	72
Q8TE59	62
Q8TE58	65
Q96R54	43
Q5JPE7	24
P32881	7
Q9H741	12
P22223	26
A6NI72	23
Q8IU89	9
Q8IU81	66
Q8IU80	73
Q8IU85	45
Q8IY57	22
O43374	70
Q8N7U6	51
O43379	83
Q8N7U9	14
P25791	38
Q9HAH7	17
Q9HAH1	38
Q9NSD5	17
A8MQT2	7
Q9NZP6	59
Q8NHS2	27
Q8NHS3	39
Q8NHS0	23
Q8NHS1	1
Q7Z589	40
Q8NHS9	17
Q9NZP2	3
Q9BWM7	37
Q9BWM5	23
P15822	122
P05026	41
Q8NH42	5
P31512	39
P31513	87
Q99466	49
Q9C073	45
Q9C075	57
Q9NQM4	10
Q9BZX4	7
Q8NAX2	30
P02790	792
P02794	130
P53778	30
P53779	67
P01266	93
P00797	16
O76095	11
O76094	175
O76096	17
O76090	27
P04626	68
O76099	2
Q9BQ51	12
Q8N819	38
Q8N814	6
Q8N816	7
Q8N812	4
Q8N813	11
Q9Y3P4	3
Q9Y3P8	15
Q9Y3P9	124
Q9UIY3	18
Q96BQ3	12
Q8WUM4	350
Q96BQ5	21
Q99567	118
Q9BZ76	33
Q96RN5	45
Q96RN1	45
Q8N6R1	2
Q9Y5F7	47
Q9Y5F0	20
Q9Y5F1	26
Q9Y5F2	13
Q9Y5F3	42
Q9Y5F8	28
O14718	6
P15289	20
O14713	18
O14717	43
O14715	4
Q96F81	52
Q96F83	22
P50458	24
Q96F85	33
Q96F86	118
P50454	202
P50452	132
P50453	188
Q8N7N1	6
Q6IF00	2
Q6ZRQ5	52
Q9Y468	42
Q9Y463	87
Q9Y462	43
P20160	35
O00559	8
Q15019	261
Q15011	23
Q15012	8
O00555	97
Q2TVT3	8
Q2TVT4	1
Q9H2S9	54
Q9H2S6	17
Q9H2S5	37
Q9H2S1	25
Q7Z7B1	28
Q99973	114
Q99972	44
Q9P104	33
Q9P107	105
Q9UI54	5
Q9UI56	9
Q9P109	25
Q7Z7B7	4
P10398	168
Q2TAA2	39
Q2TAA5	16
Q2TAA8	42
A6NIH7	52
Q13432	20
Q13433	25
Q13435	188
Q13438	64
Q13439	191
P63279	129
Q6ZP98	6
A6NGU5	4
P36980	171
P37059	42
P37058	11
Q96BJ3	37
Q9NV79	51
Q9NV70	135
Q9NV72	21
P18428	148
Q86UF4	24
Q86UF1	12
Q86UF2	20
Q6ZVC0	66
Q86XJ1	57
Q86XJ0	44
P08572	142
Q969L2	5
Q969L4	14
Q9Y6Z7	39
Q9Y6Z5	40
Q9Y6Z4	22
Q9Y6Z2	1
Q96IS3	12
Q9TNN7	5
A5YM69	16
P24723	57
Q7Z5B4	41
Q5SWL8	11
Q9UKU7	44
Q9UKU6	49
Q8N0Z3	60
Q8N0Z2	50
Q9UKU0	40
Q8N0Z9	12
Q8N0Z8	30
Q96SE0	3
Q96SE7	32
Q9UKU9	27
Q8NEV8	121
Q8NEV9	20
Q8NEV4	83
Q6AW86	19
Q8N9U0	45
A6NJ78	39
P33032	12
P38919	200
P07360	297
Q9UQ52	61
Q6HA08	32
A8MVW5	18
A8MVW0	35
P40394	21
Q96A11	26
P01116	91
A1A4S6	61
P01703	11
Q99733	102
O60861	42
O60869	70
P52306	84
P02458	111
Q9NVX0	36
Q9NVX2	66
P02452	171
Q9UBC5	85
Q9H7E9	90
Q6L8Q7	112
Q9H7E2	49
A6NGS2	9
O43307	16
O97980	3
Q7Z7K2	40
Q9H8V3	60
O43306	59
Q58HT5	10
Q04695	180
Q14210	20
Q14213	9
Q96ES6	13
Q86XU0	44
O43300	29
P42702	57
P42701	35
P42704	312
Q12982	17
Q8NCS4	4
P61326	53
P61328	15
Q15582	150
Q15583	31
Q96GF1	9
Q13530	9
Q13535	219
Q13536	9
Q3SY89	14
Q3SY84	91
Q7Z3C6	87
P29466	51
P15328	24
Q96AT9	52
Q96CS3	81
Q9BTC8	153
Q6P1J9	128
Q6P1J6	59
Q6VAB6	59
P20648	50
Q5M775	85
P20645	47
Q05952	10
Q13232	82
Q8TEA8	62
Q8TEA1	66
Q8TEA7	53
P51812	205
A5PLK6	58
Q86X02	23
Q9NYL2	153
Q9NYL5	29
Q9NYL4	20
Q9NYL9	138
Q96D09	48
Q8WU20	29
Q5C9Z4	90
Q8IXL7	30
Q8IXL9	5
P30273	21
P30279	31
A3KMH1	176
Q8N8A2	116
P06753	407
P06756	98
A9QM74	32
Q7Z6Z6	18
Q7Z6Z7	310
Q2M329	45
Q9UP38	27
Q9P1A6	64
Q9P1A2	13
Q96D05	12
Q8IY85	57
Q8IY84	31
Q8IY81	81
Q5JR12	50
Q9H583	181
Q7Z6A9	23
Q6B9Z1	3
Q86YI8	19
Q8TC90	17
Q8TC94	27
Q8TC99	17
Q9ULD4	90
Q2TB18	29
Q9H320	3
Q2TB10	40
Q9H329	56
P42858	159
P42857	5
Q86YR5	60
Q5T871	19
Q9UHP7	15
Q9UHP6	60
Q9UHP3	84
Q8N1Y9	29
Q9UHP9	13
Q96DA2	6
Q9BQ95	37
Q9BQ90	9
Q8TBK2	20
Q8TBK6	18
Q9H0F6	13
Q9H0F7	18
P47985	140
P47989	65
Q9UBF9	39
Q9UQF2	51
Q9UBF2	183
Q9UBF1	22
Q6UXT8	6
Q9UBF6	70
P20719	20
Q9NSI5	26
Q9NSI2	36
Q9H5I1	40
Q9NSI8	83
Q5XKR4	14
Q5XKR9	1
Q14457	15
Q8IZR5	6
O15535	45
Q13283	182
Q13287	31
Q13286	14
Q13285	23
P17405	40
Q14397	26
Q14390	10
Q14392	24
Q14393	49
P57105	34
Q96DE5	32
Q8N945	17
Q96DE0	41
Q86YV0	100
Q86YV5	43
Q86YV9	55
Q96KT0	11
P49746	37
P49747	133
P49748	103
O95665	14
Q15428	104
O95661	26
Q15424	125
Q15427	82
Q8ND71	52
Q8ND76	28
P11678	89
Q9H5X1	55
Q96EM0	21
Q8N9S9	50
P55735	147
Q9UN72	29
Q96NW4	150
Q96NW7	88
Q9NR00	9
Q9NR09	114
P57771	10
P57772	48
P57773	44
P57775	17
Q8N2G8	94
Q8N2G4	3
Q8N2G6	30
Q6ZV73	148
Q6ZV70	71
Q6ZV77	11
P56282	28
Q00796	153
Q9UGN4	14
Q8N4U5	14
Q8NGE7	27
Q8NGE5	7
Q8NGE3	9
Q8NGE2	5
Q8NGE1	2
Q8NGE0	10
Q8NGE9	10
Q8NGE8	19
Q5JZY3	58
P35462	11
Q8WZ82	25
P36404	96
O43660	71
Q6NUT2	48
O43665	67
Q8TE82	50
P32119	510
Q33E94	35
Q92800	40
Q6ZN54	38
Q6ZN55	63
Q6ZN57	29
Q9BYR9	17
Q9BYR8	7
P22528	31
Q9BYR0	13
Q9BYR3	20
Q9BYR2	16
Q9BYR5	21
Q9BYR4	27
Q9BYR7	8
Q9BYR6	11
Q96M43	8
Q96M42	21
P47211	5
Q3MIP1	67
P27824	173
[truncated: 17,907 more rows]

## Sheet: Heat Map
Databases	PeptideAtlas	GPMDB	Proteinpedia	ProteomicsDB	MaxQB	HPM	PaxDb
PeptideAtlas		70.7	60.4	69.6	75.3	72.8	66.7
GPMDB			73.6	89	62.7	86.1	86.9
Proteinpedia				71.8	54.8	70.1	70.7
ProteomicsDB					59.9	82.2	80.8
MaxQB						65.7	59.9
HPM							79.4
